# Supplementary material for: Simulating the Overall Hospital Quality Star Ratings With Random Measure Weights
Source: JAMA Netw Open. 2025 Jul 3;8(7):e2519029. doi: 10.1001/jamanetworkopen.2025.19029 (PMC12232183; doi:10.1001/jamanetworkopen.2025.19029)
Supplement: Supplement 2. — eTable 1. Hospital-Specific Summary Results eTable 2. Descriptive Statistics and Individual Random Measure Weights [file jamanetwopen-e2519029-s002.xlsx]

## Sheet: eTable 1
eTable 1. Hospital-Specific Summary Results
PROVIDER_ID	Median percentile across 100,000 simulations	p5	p25	p75	p95	min	max	max diff 25-75	Simulation Count	Percentage of Simulations ≥90th percentile	CMS Star Rating	Reliably Excellent Study Definition	Reliably Excellent at 80%	IQR Diff
030103	99	99	99	99	99	93	99	0	100000	1	5	Yes	Yes	0
230072	99	98	99	99	99	94	99	0	100000	1	5	Yes	Yes	0
330270	99	98	99	99	99	92	99	0	100000	1	5	Yes	Yes	0
370234	99	99	99	99	99	93	99	0	100000	1	5	Yes	Yes	0
390100	99	99	99	99	99	95	99	0	100000	1	5	Yes	Yes	0
670025	99	98	99	99	99	91	99	0	100000	1	5	Yes	Yes	0
670108	99	98	98	99	99	92	99	1	100000	1	5	Yes	Yes	1
360364	99	97	99	99	99	89	99	0	100000	0.99999	5	Yes	Yes	0
520070	99	97	99	99	99	88	99	0	100000	0.99997	5	Yes	Yes	0
060013	98	96	98	99	99	87	99	1	100000	0.99997	5	Yes	Yes	1
460042	98	95	97	98	99	89	99	1	100000	0.99996	5	Yes	Yes	1
330214	99	99	99	99	99	84	99	0	100000	0.99994	5	Yes	Yes	0
060096	98	96	97	99	99	87	99	2	100000	0.99991	5	Yes	Yes	2
050007	99	97	98	99	99	85	99	1	100000	0.99986	5	Yes	Yes	1
360351	98	96	98	99	99	85	99	1	100000	0.99986	5	Yes	Yes	1
340073	98	96	98	99	99	87	99	1	100000	0.99983	5	Yes	Yes	1
521348	99	96	98	99	99	86	99	1	100000	0.99966	5	Yes	Yes	1
050232	98	96	98	99	99	85	99	1	100000	0.99944	5	Yes	Yes	1
240010	99	98	99	99	99	76	99	0	100000	0.99925	5	Yes	Yes	0
130071	97	94	96	98	99	86	99	2	100000	0.99906	5	Yes	Yes	2
161361	98	95	97	99	99	83	99	2	100000	0.99899	5	Yes	Yes	2
530015	98	95	97	99	99	83	99	2	100000	0.99876	5	Yes	Yes	2
360071	97	94	96	98	99	84	99	2	100000	0.99874	5	Yes	Yes	2
261321	98	95	97	99	99	84	99	2	100000	0.99865	4	Yes	Yes	2
430048	98	95	97	99	99	79	99	2	100000	0.99844	5	Yes	Yes	2
060028	98	94	97	98	99	79	99	1	100000	0.99807	5	Yes	Yes	1
460057	98	95	97	99	99	79	99	2	100000	0.99763	5	Yes	Yes	2
511316	97	94	96	98	99	81	99	2	100000	0.9974	5	Yes	Yes	2
360352	98	94	97	98	99	76	99	1	100000	0.99712	5	Yes	Yes	1
050197	98	95	97	99	99	79	99	2	100000	0.99684	5	Yes	Yes	2
310015	99	96	98	99	99	77	99	1	100000	0.99671	5	Yes	Yes	1
230208	97	94	96	98	99	78	99	2	100000	0.99662	5	Yes	Yes	2
150005	98	94	97	99	99	74	99	2	100000	0.99639	5	Yes	Yes	2
150153	97	94	96	98	99	78	99	2	100000	0.99635	5	Yes	Yes	2
500005	99	95	98	99	99	74	99	1	100000	0.9956	5	Yes	Yes	1
451380	98	94	97	99	99	71	99	2	100000	0.99557	5	Yes	Yes	2
270014	98	94	97	99	99	77	99	2	100000	0.99517	5	Yes	Yes	2
441307	96	93	95	97	98	80	99	2	100000	0.99504	5	Yes	Yes	2
100068	97	93	96	98	99	79	99	2	100000	0.99466	5	Yes	Yes	2
521357	96	93	95	97	98	80	99	2	100000	0.99445	5	Yes	Yes	2
450604	97	94	96	98	99	78	99	2	100000	0.99437	5	Yes	Yes	2
460010	98	94	97	99	99	77	99	2	100000	0.99405	5	Yes	Yes	2
050441	98	94	97	99	99	73	99	2	100000	0.99358	5	Yes	Yes	2
060116	96	92	94	97	98	81	99	3	100000	0.99332	5	Yes	Yes	3
271336	96	93	95	97	98	78	99	2	100000	0.993	5	Yes	Yes	2
430014	97	93	95	98	99	76	99	3	100000	0.99233	5	Yes	Yes	3
060024	98	93	97	99	99	75	99	2	100000	0.99177	5	Yes	Yes	2
130014	96	92	94	97	98	82	99	3	100000	0.99153	5	Yes	Yes	3
220088	98	93	97	99	99	74	99	2	100000	0.99134	5	Yes	Yes	2
100087	99	94	98	99	99	65	99	1	100000	0.99059	5	Yes	Yes	1
390183	95	92	94	97	98	78	99	3	100000	0.99058	5	Yes	Yes	3
520095	98	93	97	99	99	65	99	2	100000	0.99034	5	Yes	Yes	2
460021	98	93	96	99	99	75	99	3	100000	0.98967	5	Yes	Yes	3
280125	97	92	95	98	99	69	99	3	100000	0.98598	5	Yes	Yes	3
370180	96	92	95	97	98	76	99	2	100000	0.98513	5	Yes	Yes	2
140100	97	92	95	98	99	67	99	3	100000	0.98499	5	Yes	Yes	3
430095	97	92	95	98	99	69	99	3	100000	0.98394	5	Yes	Yes	3
450424	97	92	95	98	99	74	99	3	100000	0.98389	5	Yes	Yes	3
450090	97	92	95	98	99	66	99	3	100000	0.98385	5	Yes	Yes	3
521315	97	92	95	98	99	64	99	3	100000	0.98323	3	Yes	Yes	3
170185	96	92	95	98	99	76	99	3	100000	0.98281	5	Yes	Yes	3
460004	98	92	96	99	99	65	99	3	100000	0.98149	5	Yes	Yes	3
150101	95	91	94	97	98	79	99	3	100000	0.98003	5	Yes	Yes	3
490077	97	92	95	98	99	74	99	3	100000	0.97974	5	Yes	Yes	3
240076	95	91	93	96	97	80	99	3	100000	0.97831	5	Yes	Yes	3
100151	99	92.5	97	99	99	62	99	2	100000	0.97795	5	Yes	Yes	2
050424	98	92	96	99	99	64	99	3	100000	0.97764	5	Yes	Yes	3
200009	97	91	95	98	99	75	99	3	100000	0.97591	5	Yes	Yes	3
460009	97	91	95	98	99	68	99	3	100000	0.97589	5	Yes	Yes	3
150022	96	91	95	98	99	77	99	3	100000	0.97546	5	Yes	Yes	3
240020	94	90	93	95	97	81	99	2	100000	0.9749	5	Yes	Yes	2
521340	96	91	94	97	98	68	99	3	100000	0.9736	5	Yes	Yes	3
160117	95	91	94	97	98	78	99	3	100000	0.97129	5	Yes	Yes	3
220071	98	91	96	99	99	59	99	3	100000	0.97048	5	Yes	Yes	3
520057	97	91	95	98	99	70	99	3	100000	0.97021	3	Yes	Yes	3
150065	96	91	94	97	98	72	99	3	100000	0.96928	5	Yes	Yes	3
170123	98	91	96	99	99	64	99	3	100000	0.96764	5	Yes	Yes	3
190312	96	90	94	97	98	73	99	3	100000	0.96651	5	Yes	Yes	3
161374	97	91	95	98	99	63	99	3	100000	0.96622	5	Yes	Yes	3
521358	96	90	94	97	98	70	99	3	100000	0.96519	4	Yes	Yes	3
390153	95	90	94	97	98	75	99	3	100000	0.96277	5	Yes	Yes	3
360092	95	90	93	97	98	71	99	4	100000	0.96242	5	Yes	Yes	4
450431	97	90	95	98	99	64	99	3	100000	0.96221	5	Yes	Yes	3
120006	96	90	94	97	98	72	99	3	100000	0.96158	5	Yes	Yes	3
370203	95	90	94	97	98	67	99	3	100000	0.9551	5	Yes	Yes	3
010125	95	90	94	97	98	70	99	3	100000	0.95365	5	Yes	Yes	3
281334	96	90	94	97	98	66	99	3	100000	0.95044	5	Yes	Yes	3
230038	96	89	93	97	98	72	99	4	100000	0.94742	5	Yes	Yes	4
520049	95	89	93	97	98	72	99	4	100000	0.94589	5	Yes	Yes	4
060075	95	89	93	97	98	67	99	4	100000	0.94436	5	Yes	Yes	4
360197	94	89	93	96	97	77	99	3	100000	0.93957	4	Yes	Yes	3
430012	94	89	92	96	97	76	99	4	100000	0.93603	5	Yes	Yes	4
210017	96	89	94	97	99	64	99	3	100000	0.93602	4	Yes	Yes	3
181301	95	89	93	96	98	68	99	3	100000	0.93343	4	Yes	Yes	3
460015	96	89	94	97	99	63	99	3	100000	0.93335	5	Yes	Yes	3
140242	96	89	94	98	99	62	99	4	100000	0.93228	5	Yes	Yes	4
330304	96	88	94	98	99	67	99	4	100000	0.92915	5	Yes	Yes	4
450709	97	88	94	98	99	54	99	4	100000	0.92852	5	Yes	Yes	4
330162	95	89	93	97	98	69	99	4	100000	0.92626	5	Yes	Yes	4
100292	96	88	93	97	99	65	99	4	100000	0.91851	5	Yes	Yes	4
170027	96	88	93	97	99	54	99	4	100000	0.91706	5	Yes	Yes	4
151310	94	88	92	96	97	69	99	4	100000	0.91272	4	Yes	Yes	4
360180	96	87	93	98	99	61	99	5	100000	0.91211	5	Yes	Yes	5
171363	94	88	92	96	98	64	99	4	100000	0.90116	3	Yes	Yes	4
140286	95	88	92	96	98	64	99	4	100000	0.89845	5	Yes	Yes	4
520207	95	87	92	97	98	61	99	5	100000	0.89776	5	Yes	Yes	5
420089	93	88	91	94	96	79	98	3	100000	0.89726	5	Yes	Yes	3
240030	94	88	92	95	97	72	99	3	100000	0.89672	4	Yes	Yes	3
450079	94	88	92	96	97	71	99	4	100000	0.89621	5	Yes	Yes	4
061301	95	87	92	96	98	64	99	4	100000	0.89459	5	Yes	Yes	4
161376	95	87	92	97	98	63	99	5	100000	0.88889	4	Yes	Yes	5
240052	94	87	92	96	98	63	99	4	100000	0.88697	5	Yes	Yes	4
360039	94	88	91	95	97	70	99	4	100000	0.88551	5	Yes	Yes	4
050357	93	88	91	95	96	70	99	4	100000	0.88509	5	Yes	Yes	4
140130	96	86	93	98	99	48	99	5	100000	0.88297	5	Yes	Yes	5
260068	94	87	92	96	98	67	99	4	100000	0.88204	5	Yes	Yes	4
201302	94	87	91	95	97	59	99	4	100000	0.88058	5	Yes	Yes	4
240043	94	87	92	96	98	66	99	4	100000	0.87877	5	Yes	Yes	4
390067	94	87	92	96	98	68	99	4	100000	0.87442	5	Yes	Yes	4
060054	94	87	92	96	98	67	99	4	100000	0.87416	5	Yes	Yes	4
110233	93	87	91	95	96	74	99	4	100000	0.87073	5	Yes	Yes	4
520004	96	86	92	98	99	55	99	6	100000	0.86999	5	Yes	Yes	6
520038	94	86	91	96	97	67	99	5	100000	0.86569	5	Yes	Yes	5
490043	95	85	92	97	99	53	99	5	100000	0.85999	5	Yes	Yes	5
130006	95	85	92	97	99	60	99	5	100000	0.85899	5	Yes	Yes	5
070004	94	87	91	95	97	68	99	4	100000	0.85799	5	Yes	Yes	4
450358	96	84	92	98	99	48	99	6	100000	0.85793	5	Yes	Yes	6
460001	94	86	91	96	98	64	99	5	100000	0.85372	5	Yes	Yes	5
060112	94	86	91	96	98	67	99	5	100000	0.85086	5	Yes	Yes	5
370210	95	85	92	97	98	57	99	5	100000	0.84892	5	Yes	Yes	5
140119	96	83	92	98	99	37	99	6	100000	0.84699	5	Yes	Yes	6
060010	94	86	91	96	98	62	99	5	100000	0.84674	5	Yes	Yes	5
060114	94	86	91	96	98	64	99	5	100000	0.84013	5	Yes	Yes	5
370237	93	87	91	95	96	67	99	4	100000	0.83803	4	Yes	Yes	4
230303	93	86	91	95	97	66	99	4	100000	0.83738	4	Yes	Yes	4
170013	93	86	91	95	97	65	99	4	100000	0.83698	5	Yes	Yes	4
210024	95	85	91	97	98	62	99	6	100000	0.83028	5	Yes	Yes	6
271344	93	86	91	95	97	64	99	4	100000	0.82894	5	Yes	Yes	4
010083	93	86	91	95	97	67	99	4	100000	0.82345	5	Yes	Yes	4
340114	93	85	91	96	97	65	99	5	100000	0.8175	5	Yes	Yes	5
281352	93	85	91	95	97	57	99	4	100000	0.81551	4	Yes	Yes	4
520062	93	87	90	94	96	72	99	4	100000	0.8142	5	Yes	Yes	4
280132	94	85	91	96	98	64	99	5	100000	0.81408	5	Yes	Yes	5
330205	92	87	90	93	95	66	98	3	100000	0.80743	5	Yes	Yes	3
450851	92	86	90	94	96	69	98	4	100000	0.80676	5	Yes	Yes	4
670122	94	83	91	97	99	47	99	6	100000	0.80541	5	Yes	Yes	6
500124	94	85	91	96	98	60	99	5	100000	0.80466	5	Yes	Yes	5
340190	93	85	90	95	97	64	99	5	100000	0.79026	4	Yes	Yes	5
440131	93	84	90	95	97	50	99	5	100000	0.78982	4	Yes	Yes	5
670077	93	85	90	95	97	63	99	5	100000	0.78916	5	Yes	Yes	5
221300	93	85	90	95	97	58	99	5	100000	0.78812	4	Yes	Yes	5
260108	94	83	90	96	98	41	99	6	100000	0.78721	5	Yes	Yes	6
360091	93	85	90	95	97	71	99	5	100000	0.78444	5	Yes	Yes	5
230110	92	86	90	94	96	68	99	4	100000	0.78443	4	Yes	Yes	4
160069	93	85	90	95	97	64	99	5	100000	0.78411	5	Yes	Yes	5
340187	94	84	90	96	98	55	99	6	100000	0.78063	5	Yes	Yes	6
050334	93	85	90	95	97	61	99	5	100000	0.77574	5	Yes	Yes	5
060049	92	86	90	94	96	69	99	4	100000	0.77329	4	Yes	Yes	4
230036	93	84	90	95	97	57	99	5	100000	0.76861	5	Yes	Yes	5
010045	92	84	90	94	96	59	99	4	100000	0.76767	4	Yes	Yes	4
341324	93	83	90	95	97	49	99	5	100000	0.7643	4	Yes	Yes	5
050324	93	84	90	95	97	59	99	5	100000	0.75749	5	Yes	Yes	5
110128	92	86	90	94	96	72	99	4	100000	0.75591	5	Yes	Yes	4
180035	93	84	90	95	97	64	99	5	100000	0.75051	5	Yes	Yes	5
140211	93	83	89	95	98	60	99	6	100000	0.74584	5	Yes	Yes	6
150057	92	85	89	94	97	67	99	5	100000	0.74279	5	Yes	Yes	5
450372	92	85	89	94	96	64	99	5	100000	0.7423	5	Yes	Yes	5
360058	92	84	89	94	96	64	99	5	100000	0.74169	4	Yes	Yes	5
100315	92	83	89	95	97	53	99	6	100000	0.724	5	Yes	Yes	6
260162	92	83	89	95	97	54	99	6	100000	0.72326	4	Yes	Yes	6
310060	93	82	89	95	98	55	99	6	100000	0.7227	5	Yes	Yes	6
230259	92	84	89	94	96	57	99	5	100000	0.72199	5	Yes	Yes	5
270086	93	83	89	95	97	56	99	6	100000	0.72138	5	Yes	Yes	6
420053	92	82	89	95	97	51	99	6	100000	0.70781	4	Yes	Yes	6
450893	92	84	89	94	96	62	99	5	100000	0.7032	5	Yes	Yes	5
520091	91	85	89	93	95	71	98	4	100000	0.7019	5	Yes	Yes	4
140116	93	80	88	96	98	48	99	8	100000	0.69959	5	Yes	Yes	8
520193	93	80	88	95	98	43	99	7	100000	0.69671	5	Yes	Yes	7
460060	92	84	89	94	96	56	99	5	100000	0.69274	5	Yes	Yes	5
160147	92	82	89	94	97	55	99	5	100000	0.69207	4	Yes	Yes	5
390111	93	79	88	96	98	45	99	8	100000	0.69134	5	Yes	Yes	8
221302	91	84	89	93	95	58	98	4	100000	0.68806	4	Yes	Yes	4
380018	93	80	88	96	98	49	99	8	100000	0.6853	5	Yes	Yes	8
050351	92	81	88	95	97	58	99	7	100000	0.68406	5	Yes	Yes	7
360041	92	82	88	94	97	62	99	6	100000	0.68145	5	Yes	Yes	6
050224	92	82	88	95	97	53	99	7	100000	0.68143	5	Yes	Yes	7
430005	91	84	89	94	96	63	99	5	100000	0.67937	5	Yes	Yes	5
220119	92	80	88	95	98	46	99	7	100000	0.67631	5	Yes	Yes	7
150149	91	85	89	93	95	67	98	4	100000	0.67515	5	Yes	Yes	4
150001	92	82	88	94	97	58	99	6	100000	0.67499	4	Yes	Yes	6
520089	92	80	88	95	98	48	99	7	100000	0.67252	5	Yes	Yes	7
100314	91	83	88	93	96	62	99	5	100000	0.66405	5	Yes	Yes	5
171371	91	82	88	94	96	54	99	6	100000	0.66099	4	Yes	Yes	6
271347	91	84	88	93	95	68	98	5	100000	0.65826	5	Yes	Yes	5
240002	92	81	88	95	97	51	99	7	100000	0.65585	5	Yes	Yes	7
300023	92	81	88	94	97	56	99	6	100000	0.65391	5	Yes	Yes	6
490063	92	81	88	94	97	54	99	6	100000	0.65232	5	Yes	Yes	6
390179	92	78	87	95	98	40	99	8	100000	0.65223	5	Yes	Yes	8
240093	92	79	87	95	98	45	99	8	100000	0.65166	5	Yes	Yes	8
360036	91	83	88	94	96	66	99	6	100000	0.65114	5	Yes	Yes	6
330182	92	78	87	95	98	45	99	8	100000	0.65092	5	Yes	Yes	8
420104	91	83	88	93	96	65	98	5	100000	0.65086	5	Yes	Yes	5
060132	91	83	88	94	96	63	99	6	100000	0.64518	5	Yes	Yes	6
360163	92	80	88	94	97	55	99	6	100000	0.6435	5	Yes	Yes	6
100046	91	81	88	94	97	55	99	6	100000	0.63803	5	Yes	Yes	6
520116	91	82	88	94	96	56	99	6	100000	0.638	4	Yes	Yes	6
450351	91	83	88	93	96	55	99	5	100000	0.6374	4	Yes	Yes	5
060119	92	79	87	95	98	42	99	8	100000	0.6347	4	Yes	Yes	8
360006	91	80	87	94	97	51	99	7	100000	0.62779	5	Yes	Yes	7
050498	91	79	87	95	97	52	99	8	100000	0.6237	5	Yes	Yes	8
230081	91	78	87	94	97	43	99	7	100000	0.61357	5	Yes	Yes	7
100154	91	80	87	94	97	52	99	7	100000	0.61194	5	Yes	Yes	7
050454	91	76	86	95	98	41	99	9	100000	0.60508	5	Yes	Yes	9
160112	90	82	88	93	95	61	99	5	100000	0.59456	5	Yes	Yes	5
390162	90	83	88	93	95	62	99	5	100000	0.59233	5	Yes	Yes	5
140281	92	70	84	96	99	25	99	12	100000	0.58716	5	Yes	Yes	12
231326	90	83	88	92	95	61	98	4	100000	0.58005	5	Yes	Yes	4
240069	90	80	87	93	96	51	99	6	100000	0.57658	4	Yes	Yes	6
330101	91	72	84	96	98	26	99	12	100000	0.57165	5	Yes	Yes	12
220002	91	78	86	94	97	46	99	8	100000	0.57123	5	Yes	Yes	8
390139	91	78	86	94	97	41	99	8	100000	0.56848	5	Yes	Yes	8
030123	90	80	87	93	96	55	99	6	100000	0.56704	5	Yes	Yes	6
260062	90	82	87	93	95	58	99	6	100000	0.56391	5	Yes	Yes	6
410013	90	81	87	93	96	61	99	6	100000	0.56195	5	Yes	Yes	6
340173	90	81	87	93	96	60	99	6	100000	0.56101	5	Yes	Yes	6
250025	90	78	86	94	97	45	99	8	100000	0.56062	4	Yes	Yes	8
520083	90	80	86	93	96	54	99	7	100000	0.55473	5	Yes	Yes	7
390049	90	76	85	94	97	49	99	9	100000	0.54786	5	Yes	Yes	9
340023	90	81	87	93	95	51	99	6	100000	0.54371	5	Yes	Yes	6
170186	90	82	87	92	94	60	97	5	100000	0.54114	4	Yes	Yes	5
340003	90	79	86	93	96	50	99	7	100000	0.53668	5	Yes	Yes	7
330185	90	77	86	93	96	47	99	7	100000	0.53335	5	Yes	Yes	7
460006	90	78	86	93	96	47	99	7	100000	0.53106	5	Yes	Yes	7
340017	90	76	85	94	97	42	99	9	100000	0.52997	5	Yes	Yes	9
350011	90	81	87	92	95	61	99	5	100000	0.52224	5	Yes	Yes	5
130025	90	85	88	91	93	75	97	3	100000	0.52146	5	Yes	Yes	3
670068	90	84	87	92	94	67	98	5	100000	0.51943	5	Yes	Yes	5
050017	90	80	86	93	96	55	99	7	100000	0.51626	4	Yes	Yes	7
500027	90	80	86	93	96	55	99	7	100000	0.51172	5	Yes	Yes	7
520008	90	80	86	93	96	55	99	7	100000	0.51105	4	Yes	Yes	7
490101	90	78	85	93	96	48	99	8	100000	0.50521	5	Yes	Yes	8
060034	90	75	84	94	97	44	99	10	100000	0.50324	5	Yes	Yes	10
231339	90	81	86	92	95	63	98	6	100000	0.50211	4	Yes	Yes	6
150086	90	79	86	92	96	50	99	6	100000	0.50191	5	Yes	Yes	6
500007	89	81	86	92	95	58	99	6	100000	0.49948	5		Yes
370113	89	80	86	92	95	53	99	6	100000	0.49688	4		Yes
230097	89	75	84	93	97	45	99	9	100000	0.49137	5		Yes
520009	89	79	86	92	96	54	99	6	100000	0.4891	4		Yes
050013	89	80	86	92	95	59	99	6	100000	0.48717	5		Yes
180104	89	75	84	93	97	47	99	9	100000	0.48656	5		Yes
200008	89	80	86	92	95	46	99	6	100000	0.48655	4		Yes
370215	89	72	83	93	97	35	99	10	100000	0.48116	4		Yes
231331	89	82	87	92	94	59	98	5	100000	0.47777	5		Yes
520102	89	80	86	92	95	55	99	6	100000	0.47702	5		Yes
390065	89	72	83	94	97	38	99	11	100000	0.47627	5		Yes
220110	89	69	82	94	97	28	99	12	100000	0.47239	5		Yes
430008	89	80	86	92	95	54	98	6	100000	0.46269	3		Yes
300017	89	78	85	92	96	56	99	7	100000	0.46179	5		Yes
310001	89	69	82	94	98	34	99	12	100000	0.46086	5		Yes
460013	89	80	86	92	95	57	99	6	100000	0.4596	4		Yes
340115	89	78	85	92	95	53	99	7	100000	0.45908	4		Yes
340188	89	80	86	92	95	57	98	6	100000	0.45865	5		Yes
200052	89	78.5	85	92	95	36	98	7	100000	0.4585	3		Yes
520045	89	79	85	92	96	59	99	7	100000	0.45842	5		Yes
111329	89	78	85	92	96	49	99	7	100000	0.45808	4		Yes
141339	89	77	85	92	95	48	99	7	100000	0.45079	2		Yes
501323	89	78	85	92	95	50	99	7	100000	0.45075	4		Yes
340145	89	76	84	92	96	46	99	8	100000	0.44657	5		Yes
390107	89	78	85	92	95	51	99	7	100000	0.44483	4		Yes
140289	89	77	85	92	96	49	99	7	100000	0.43912	4		Yes
670071	89	82	86	91	93	60	97	5	100000	0.43837	5		Yes
201314	89	77	85	92	95	45	98	7	100000	0.43816	4		Yes
260094	89	76	84	92	96	47	99	8	100000	0.43588	5		Yes
260138	89	77	84	92	95	47	99	8	100000	0.43431	5		Yes
170137	88	73	83	93	97	41	99	10	100000	0.43255	4		Yes
030119	89	78	84	92	95	56	99	8	100000	0.42689	4		Yes
050042	89	79	85	92	95	55	99	7	100000	0.42671	4		Yes
160030	88	77	84	92	95	49	99	8	100000	0.42263	4		Yes
490002	88	76	84	92	95	48	99	8	100000	0.42183	4		Yes
050168	88	74	83	92	96	45	99	9	100000	0.40428	4		Yes
360029	89	82	86	91	94	62	97	5	100000	0.40422	4		Yes
050496	88	73	82	92	96	39	99	10	100000	0.39486	5		Yes
230222	88	76	84	91	95	49	99	7	100000	0.38752	4		Yes
390057	88	78	85	91	95	56	99	6	100000	0.38616	5		Yes
390223	88	72	82	92	96	35	99	10	100000	0.38418	5		Yes
140231	88	77	84	91	95	55	99	7	100000	0.37966	5		Yes
490122	88	74	83	91	95	42	99	8	100000	0.3761	4		Yes
390326	88	75	83	91	95	47	99	8	100000	0.37127	5		Yes
151317	88	80	85	91	93	61	97	6	100000	0.37117	4		Yes
440091	87	70	81	92	96	34	99	11	100000	0.37108	5		Yes
440151	88	75	83	91	95	50	99	8	100000	0.37091	5		Yes
240019	88	80	85	91	93	56	97	6	100000	0.37077	4		Yes
330049	88	78	84	91	94	40	99	7	100000	0.36436	5		Yes
390013	87	71	81	91	96	28	99	10	100000	0.36018	4		Yes
060015	87	74	82	91	95	47	99	9	100000	0.35692	5		Yes
410008	87	74	83	91	95	35	99	8	100000	0.35488	5		Yes
340087	88	81	85	91	93	64	98	6	100000	0.35487	4		Yes
331320	88	76	83	91	94	38	98	8	100000	0.35381	2		Yes
140010	86	63	78	92	97	16	99	14	100000	0.35374	5		Yes
050396	88	80	85	91	94	53	98	6	100000	0.35368	5		Yes
390066	87	75	83	91	95	48	99	8	100000	0.35263	5		Yes
490093	88	77	84	91	95	55	99	7	100000	0.35106	5		Yes
230180	88	78	84	91	94	45	98	7	100000	0.3498	4		Yes
450820	86	66	79	91	96	29	99	12	100000	0.34344	4		Yes
670103	87	76	83	91	95	54	99	8	100000	0.34244	5		Yes
050239	86	69	80	91	96	41	99	11	100000	0.3421	5		Yes
060006	88	77	84	91	94	50	98	7	100000	0.34005	4		Yes
130002	88	79	84	91	94	59	98	7	100000	0.33673	5		Yes
240066	87	72	82	91	95	35	99	9	100000	0.33657	4		Yes
100092	86	71	81	91	96	41	99	10	100000	0.33559	5		Yes
150072	87	77	84	91	94	57	99	7	100000	0.33513	4		Yes
180019	87	74	82	91	95	51	99	9	100000	0.33482	5		Yes
460007	87	72	82	91	95	37	99	9	100000	0.33069	4		Yes
220101	86	70	81	91	96	25	99	10	100000	0.33069	5		Yes
360077	86	70	81	91	95	35	99	10	100000	0.32706	5		Yes
370049	86	70	81	91	95	34	99	10	100000	0.32663	4		Yes
490126	86	69	80	91	95	37	99	11	100000	0.32398	4		Yes
390225	87	75	82	91	95	53	99	9	100000	0.31747	5		Yes
340030	85	63	78	91	96	17	99	13	100000	0.3172	5		Yes
100285	88	81	85	90	93	65	98	5	100000	0.3163	4		Yes
060023	86	72	81	91	95	39	99	10	100000	0.31461	4		Yes
100265	87	76	83	90	94	52	99	7	100000	0.3111	5		Yes
060103	87	77	83	90	94	50	99	7	100000	0.30927	4		Yes
430027	86	71	81	91	95	37	99	10	100000	0.30765	4		Yes
670082	87	75	82	90	94	50	99	8	100000	0.3053	4		Yes
141336	87	78	84	90	93	55	97	6	100000	0.30209	3		Yes
051310	86	73	81	90	94	46	99	9	100000	0.29181	5		Yes
441305	87	78	84	90	93	57	98	6	100000	0.29004	4		Yes
280009	86	75	82	90	94	49	99	8	100000	0.28911	5		Yes
230241	85	67	78	90	95	23	99	12	100000	0.289	4		Yes
360123	87	79	84	90	93	61	98	6	100000	0.28855	5		Yes
100266	87	77	83	90	94	56	98	7	100000	0.28823	5		Yes
240056	85	67	79	90	95	25	99	11	100000	0.28822	4		Yes
040010	86	74	82	90	94	49	99	8	100000	0.28178	5		Yes
670073	87	77	83	90	93	46	98	7	100000	0.27663	4		Yes
520177	86	73	81	90	94	39	99	9	100000	0.27515	5		Yes
301312	86	72	80	90	94	38	98	10	100000	0.2733	3		Yes
450236	85	67	79	90	95	29	99	11	100000	0.2713	4		Yes
380002	86	72	80	90	95	43	99	10	100000	0.27105	5		Yes
500016	84	65	77	90	95	21	99	13	100000	0.2672	4		Yes
440161	85	72	80	90	94	40	99	10	100000	0.26467	4		Yes
390048	87	80	84	90	93	67	98	6	100000	0.26411	5		Yes
450853	85	71	80	90	94	41	98	10	100000	0.26285	3		Yes
440081	87	77	83	90	93	52	99	7	100000	0.26264	4		Yes
450844	85	71	80	90	94	39	99	10	100000	0.26253	5		Yes
450044	84	62	76	90	95	27	99	14	100000	0.2614	5		Yes
110125	86	74	82	90	94	44	99	8	100000	0.26004	5		Yes
130049	83	62	75	90	96	27	99	15	100000	0.25545	4		Yes
141350	86	74	81	90	94	43	99	9	100000	0.25273	4		Yes
450713	86	74	81	90	94	53	99	9	100000	0.25048	5		Yes
230058	86	73	81	89	94	38	98	8	100000	0.24892	5		Yes
670041	86	77	83	89	93	57	99	6	100000	0.24817	5		Yes
150161	85	73	81	89	94	52	98	8	100000	0.24535	5		Yes
220171	85	68	79	89	95	39	99	10	100000	0.24458	5		Yes
390268	86	76	82	89	93	54	98	7	100000	0.24278	5		Yes
280134	85	68	79	89	94	36	99	10	100000	0.2419	4		Yes
230133	87	80	84	89	92	64	98	5	100000	0.24025	5		Yes
050127	85	71	79	89	94	39	99	10	100000	0.2395	4		Yes
341329	87	79	84	89	92	61	97	5	100000	0.23358	4		Yes
140258	83	62	75	89	95	29	99	14	100000	0.23114	5		Yes
170049	85	72	80	89	94	45	99	9	100000	0.22744	4		Yes
450054	84	69	79	89	94	40	98	10	100000	0.22628	5		Yes
050503	84	69	79	89	94	40	99	10	100000	0.22534	5		Yes
190045	85	74	81	89	93	48	99	8	100000	0.22447	4		Yes
050262	82	60	74	89	95	23	99	15	100000	0.22209	5		Yes
280111	84	68	78	89	94	33	99	11	100000	0.2206	4		Yes
050025	82	57	73	89	95	23	99	16	100000	0.21996	5		Yes
361307	85	72	80	89	93	48	98	9	100000	0.21929	4		Yes
330079	83	60	75	89	94	20	99	14	100000	0.21598	2		Yes
390330	84	68	78	89	94	33	99	11	100000	0.21524	5		Yes
670085	85	75	81	89	93	53	99	8	100000	0.21447	4		Yes
240014	84	66	77	89	94	29	99	12	100000	0.2128	3		Yes
370235	85	73	81	89	93	45	98	8	100000	0.21158	5		Yes
240006	86	77	83	89	92	52	98	6	100000	0.21147	4		Yes
270004	85	75	81	89	93	55	98	8	100000	0.20945	4		Yes
360156	83	66	77	89	94	30	99	12	100000	0.20937	3		Yes
140187	84	68	78	89	94	40	99	11	100000	0.20747	4		Yes
170040	83	64	76	88	94	30	99	12	100000	0.20632	5		Yes
050696	86	75	82	89	93	51	98	7	100000	0.2059	5		Yes
420109	85	73	81	89	93	41	98	8	100000	0.20216	4		Yes
520160	84	69	78	88	94	34	99	10	100000	0.20083	4		Yes
100105	81	61	73	88	95	31	99	15	100000	0.20076	4		Yes
230021	85	72	80	89	93	48	99	9	100000	0.1986	4		Yes
420110	87	79	84	89	92	60	97	5	100000	0.19662	4		Yes
100319	85	73	81	89	93	47	99	8	100000	0.19605	4		Yes
450148	86	78	83	89	92	62	97	6	100000	0.19332	5		Yes
391316	86	78	83	89	92	62	96	6	100000	0.19312	4		Yes
450867	86	78	83	89	92	60	97	6	100000	0.19189	5		Yes
670044	86	78	83	89	92	60	97	6	100000	0.19181	5		Yes
420087	83	67	77	88	93	25	99	11	100000	0.18943	4		Yes
490112	81	60	73	88	95	28	99	15	100000	0.18852	4		Yes
450891	78	51	66	88	94	17	98	22	100000	0.18846	4
440130	86	78	83	89	92	53	97	6	100000	0.18691	4		Yes
230046	82	64	75	88	94	31	99	13	100000	0.18631	5		Yes
280130	85	74	81	88	93	51	99	7	100000	0.18611	5		Yes
150115	83	67	77	88	93	25	98	11	100000	0.18585	4		Yes
140200	84	70	79	88	93	43	99	9	100000	0.18505	4		Yes
040002	86	79	84	89	92	59	97	5	100000	0.18222	4		Yes
241359	86	77	82	88	92	60	98	6	100000	0.17496	5		Yes
250006	82	64	76	88	93	24	98	12	100000	0.17268	4		Yes
450885	86	78	83	89	92	61	97	6	100000	0.17109	4		Yes
050150	85	75	81	88	92	54	98	7	100000	0.17094	5		Yes
100012	82	66	76	88	93	42	99	12	100000	0.17049	5		Yes
120022	83	67	77	88	93	31	99	11	100000	0.17023	4		Yes
180138	85	74	81	88	92	45	98	7	100000	0.16979	4		Yes
100008	81	62	73	87	94	36	99	14	100000	0.16645	4		Yes
060031	83	67	77	88	93	37	99	11	100000	0.16604	4		Yes
450779	83	69	78	88	93	44	99	10	100000	0.16592	5		Yes
360032	86	78	83	88	92	62	97	5	100000	0.16584	4		Yes
141322	84	72	80	88	92	43	97	8	100000	0.16497	2		Yes
450563	85	75	81	88	92	51	97	7	100000	0.16166	4		Yes
240213	83	70	78	88	93	44	98	10	100000	0.16127	5		Yes
140155	84	73	80	88	92	44	98	8	100000	0.16078	4		Yes
050291	80	59	72	87	94	30	99	15	100000	0.15993	5		Yes
450801	83	70	79	88	92	44	99	9	100000	0.15517	4		Yes
050278	84	72	80	88	92	51	98	8	100000	0.15506	4		Yes
260059	84	74	80	88	92	56	98	8	100000	0.15469	4		Yes
380017	82	66	76	87	93	28	99	11	100000	0.15288	5		Yes
161367	84	71	79	88	92	38	98	9	100000	0.15224	4		Yes
060104	84	72	79	88	92	48	98	9	100000	0.15116	4		Yes
440031	84	74	80	88	92	54	99	8	100000	0.15096	5		Yes
340061	83	67	77	87	93	31	98	10	100000	0.14978	5		Yes
050055	82	68	77	87	93	45	99	10	100000	0.14891	5		Yes
140223	83	69	78	87	92	43	98	9	100000	0.14699	5		Yes
171383	83	68	77	87	92	38	98	10	100000	0.14686	3		Yes
490050	83	70	78	87	92	46	98	9	100000	0.14288	5		Yes
150146	84	74	81	88	92	52	97	7	100000	0.14201	3		Yes
160045	83	71	79	87	92	44	98	8	100000	0.14003	4		Yes
100043	83	69	78	87	92	41	98	9	100000	0.13965	5		Yes
310005	82	68	77	87	92	33	99	10	100000	0.13798	5		Yes
240075	84	72	79	87	92	49	98	8	100000	0.13744	4		Yes
520198	84	71	79	87	92	49	97	8	100000	0.13653	4		Yes
210063	81	63	74	87	93	29	98	13	100000	0.1361	5		Yes
420102	84	74	80	88	92	53	97	8	100000	0.13539	5		Yes
530011	84	76	81	88	92	59	98	7	100000	0.13416	4		Yes
391315	82	65	75	87	92	29	98	12	100000	0.13409	4		Yes
520098	83	69	78	87	92	36	98	9	100000	0.134	4		Yes
140030	83	69	78	87	92	38	99	9	100000	0.13293	4		Yes
261337	85	76	82	88	91	55	96	6	100000	0.13168	4		Yes
230236	78	55	69	86	93	21	99	17	100000	0.12998	4
410012	81	62	74	86	93	27	99	12	100000	0.12975	5		Yes
150075	85	77	82	88	91	59	96	6	100000	0.12783	4		Yes
050131	82	67	76	87	92	32	97	11	100000	0.12759	5		Yes
270057	82	65	76	87	92	36	99	11	100000	0.12695	4		Yes
520087	80	58	72	86	92	20	99	14	100000	0.12615	4		Yes
160124	81	63	74	86	92	18	98	12	100000	0.12511	3		Yes
260024	81	62	74	86	92	28	98	12	100000	0.12187	2		Yes
050242	83	70	78	87	92	47	98	9	100000	0.12004	4		Yes
190008	81	65	75	86	92	32	99	11	100000	0.11939	4		Yes
520208	82	68	77	87	92	37	98	10	100000	0.1185	4		Yes
670061	74	42	60	84	93	8	98	24	100000	0.11839	3
490118	80	62	73	86	92	34	99	13	100000	0.11752	4		Yes
080006	82	68	77	86	92	38	98	9	100000	0.11747	5		Yes
491308	79	59	72	86	92	21	99	14	100000	0.11627	4
490009	77	54	68	85	93	20	99	17	100000	0.11601	4
520206	82	68	77	86	91	34	98	9	100000	0.10786	4		Yes
100296	80	65	74	86	92	43	98	12	100000	0.10676	5		Yes
200039	81	65	76	86	91	30	98	10	100000	0.10647	5		Yes
100075	82	69	77	86	91	45	98	9	100000	0.10555	4		Yes
360002	84	72	79	87	91	44	97	8	100000	0.10545	4		Yes
260191	82	71	78	86	91	50	98	8	100000	0.10497	5		Yes
360107	79	60	72	86	91	25	98	14	100000	0.10454	2
140291	81	64	74	86	92	36	99	12	100000	0.10419	4		Yes
050352	81	63	74	86	92	21	98	12	100000	0.10377	3		Yes
061344	84	75	80	87	91	55	97	7	100000	0.10211	4		Yes
210008	77	56	68	84	92	25	99	16	100000	0.10152	4
360270	79	57	71	85	92	21	98	14	100000	0.1005	4
390151	83	71	78	86	91	49	98	8	100000	0.10038	4		Yes
491305	75	50	64	85	91	18	98	21	100000	0.09988	4
391313	80	62	73	86	91	28	97	13	100000	0.09924	2		Yes
490040	75	51	66	83	92	21	99	17	100000	0.09673	4
370020	83	72	79	87	91	53	97	8	100000	0.09602	5		Yes
370149	78	57	70	85	92	20	99	15	100000	0.09324	3
260097	85	77	82	87	91	62	96	5	100000	0.09205	5		Yes
420065	81	66	75	86	91	38	98	11	100000	0.09185	5		Yes
330181	82	69	77	86	91	45	97	9	100000	0.09029	5		Yes
380027	77	57	70	84	92	28	99	14	100000	0.08906	4
190065	80	65	74	85	91	37	99	11	100000	0.08852	4		Yes
450690	82	69	77	86	91	28	97	9	100000	0.08814	4		Yes
381302	85	77	82	87	90	60	95	5	100000	0.08755	4		Yes
010168	74	45	62	83	91	10	98	21	100000	0.08716	3
390233	82	68	77	86	91	42	98	9	100000	0.08706	4		Yes
360145	82	70	77	86	91	48	98	9	100000	0.08643	4		Yes
300034	77	54	68	84	91	17	99	16	100000	0.08615	4
360089	82	70	78	86	91	49	98	8	100000	0.08489	5		Yes
450007	81	66	75	86	91	36	97	11	100000	0.08387	4		Yes
140213	77	56	69	84	91	23	98	15	100000	0.07946	4
490127	79	60	72	85	91	23	98	13	100000	0.07945	3
140015	78	61	72	84	91	35	98	12	100000	0.079	4
360155	79	63	73	85	91	34	99	12	100000	0.07876	4
670056	82	71	78	86	90	46	98	8	100000	0.0769	5		Yes
060064	82	70	77	86	91	47	98	9	100000	0.07646	5		Yes
420103	79	61	72	85	91	29	98	13	100000	0.07631	4
140252	75	55	67	83	91	28	99	16	100000	0.07384	4
430097	83	73	79	86	90	55	98	7	100000	0.07352	4		Yes
100054	81	68	76	86	90	37	97	10	100000	0.0732	4		Yes
131327	79	60	72	84	91	22	98	12	100000	0.07304	3
490018	72	43	61	81	91	9	99	20	100000	0.07299	4
220135	75	54	67	83	91	24	99	16	100000	0.07293	4
220060	76	55	68	83	91	22	99	15	100000	0.07249	4
050360	78	63	72	84	91	36	98	12	100000	0.07205	4
230069	82	70	77	86	90	43	97	9	100000	0.0702	5		Yes
260032	72	45	61	81	91	9	99	20	100000	0.06994	4
141345	81	67	76	86	90	36	96	10	100000	0.06989	3		Yes
031318	83	73	79	86	90	54	97	7	100000	0.06955	5		Yes
440029	77	58	69	83	91	30	99	14	100000	0.06834	4
160005	78	58	71	84	90	21	98	13	100000	0.06806	3
520002	81	69	77	85	90	45	97	8	100000	0.06766	4		Yes
170104	76	57	68	84	90	30	98	16	100000	0.0672	4
360230	75	55	67	82	91	24	99	15	100000	0.06662	4
490143	84	76	81	87	90	58	96	6	100000	0.0662	4		Yes
050234	83	72	79	86	90	49	96	7	100000	0.06595	4		Yes
230093	84	78	82	87	90	63	95	5	100000	0.06525	4		Yes
230095	79	63	73	85	90	35	97	12	100000	0.06523	4
240078	81	69	76	85	90	47	98	9	100000	0.06506	4		Yes
351335	81	68	76	85	90	39	97	9	100000	0.06465	2		Yes
230037	80	66	75	85	90	44	98	10	100000	0.06441	4		Yes
280003	78	61	71	84	90	23	98	13	100000	0.06401	4
340143	75	54	67	82	90	19	99	15	100000	0.06249	4
050283	80	65	74	84	90	42	98	10	100000	0.06175	4		Yes
040011	78	60	72	84	90	30	97	12	100000	0.06126	4
140065	79	65	74	84	90	36	98	10	100000	0.06062	4
260216	79	62	72	84	90	31	98	12	100000	0.05975	4
450101	79	62	72	84	90	27	99	12	100000	0.05924	4
100253	76	56	68	82	90	24	99	14	100000	0.05917	4
381323	78	61	72	84	90	27	98	12	100000	0.05871	2
050301	77	60	70	83	90	33	99	13	100000	0.05743	5
050290	72	50	63	81	90	20	99	18	100000	0.05678	4
520136	80	66	75	84	90	42	98	9	100000	0.05664	4		Yes
100166	74	53	65	81	90	23	98	16	100000	0.05419	4
230080	80	67	75	85	90	41	98	10	100000	0.0541	4		Yes
490088	85	79	83	87	90	66	94	4	100000	0.05409	4		Yes
140202	77	61	71	83	90	31	98	12	100000	0.0538	4
450855	79	63	73	84	90	33	97	11	100000	0.05346	4
530006	78	61	71	83	90	27	98	12	100000	0.05263	4
070008	81	69	76	85	90	43	97	9	100000	0.05242	3		Yes
390226	75	56	67	82	89	26	98	15	100000	0.04959	4
030007	77	61	71	83	89	33	99	12	100000	0.04905	4
450021	75	55	67	82	89	19	98	15	100000	0.04897	4
060100	79	66	74	83	89	47	98	9	100000	0.04877	4
281364	74	51	65	81	89	13	98	16	100000	0.04806	1
330045	73	53	65	81	89	27	99	16	100000	0.04765	4
500044	78	63	72	83	89	38	98	11	100000	0.04732	4
390001	75	57	68	82	89	28	98	14	100000	0.04678	4
460044	81	70	77	85	89	43	96	8	100000	0.04665	4		Yes
310045	74	54	66	81	89	23	98	15	100000	0.04663	4
360014	76	60	70	82	89	35	98	12	100000	0.04519	5
231337	81	68	76	85	89	32	96	9	100000	0.04507	2		Yes
050116	77	61	70	82	89	31	98	12	100000	0.04488	4
500030	75	56	68	82	89	27	99	14	100000	0.04487	4
320002	71	50	63	79	89	20	99	16	100000	0.04296	4
050625	62	31	48	75	89	4	99	27	100000	0.04296	5
240036	75	55	67	81	89	19	99	14	100000	0.04206	4
390035	81	71	77	85	89	50	96	8	100000	0.04145	5		Yes
261311	60	25	44	76	89	2	98	32	100000	0.04099	3
010065	77	61	71	83	89	33	98	12	100000	0.04068	4
440137	83	74	79	85	89	57	96	6	100000	0.04067	4		Yes
240018	81	70	77	85	89	46	97	8	100000	0.04055	4		Yes
340171	74	56	67	81	89	33	98	14	100000	0.0385	4
280040	79	63	73	83	89	21	97	10	100000	0.03839	4
420106	80	69	76	84	89	50	97	8	100000	0.03752	5		Yes
060022	74	54	66	81	89	23	98	15	100000	0.03737	4
210061	72	49	62	80	88	18	98	18	100000	0.03597	4
050112	72	52	64	80	88	23	98	16	100000	0.03442	4
380020	74	55	66	81	88	23	98	15	100000	0.03435	4
060001	79	66	74	83	89	40	99	9	100000	0.03434	4
510006	77	62	71	82	89	40	98	11	100000	0.03368	4
200033	71	51	63	79	88	24	98	16	100000	0.03348	4
670080	78	62	72	83	89	37	97	11	100000	0.03341	4
040004	70	48	61	78	88	22	99	17	100000	0.03339	4
330055	70	48	60	78	88	23	99	18	100000	0.03339	4
530014	75	56	68	81	88	22	98	13	100000	0.0333	4
520035	78	64	72	83	88	29	98	11	100000	0.03303	4
440110	82	75	79	85	89	61	96	6	100000	0.03291	5		Yes
140210	78	64	72	83	89	41	98	11	100000	0.03265	3
151331	81	70	77	85	89	47	96	8	100000	0.03185	4		Yes
420086	74	57	67	80	88	34	98	13	100000	0.03097	4
160067	69	47	60	78	88	17	99	18	100000	0.03068	4
070021	81	71	77	84	89	54	97	7	100000	0.0304	4		Yes
080001	72	54	64	79	88	29	97	15	100000	0.02994	4
080007	58	27	43	73	87	6	99	30	100000	0.02982	3
160110	75	57	68	81	88	27	98	13	100000	0.0291	4
100088	73	55	66	80	88	30	98	14	100000	0.02887	4
450056	76	61	70	81	88	35	98	11	100000	0.02852	4
260179	72	52	64	80	88	23	98	16	100000	0.028	4
220105	76	61	70	82	88	36	97	12	100000	0.02763	4
220035	68	45	58	77	87	15	98	19	100000	0.027	5
050353	72	52	64	79	87	27	98	15	100000	0.02691	4
230117	73	56	66	80	87	29	99	14	100000	0.02654	4
150007	72	51	64	79	87	20	98	15	100000	0.02647	4
440049	71	52	64	79	87	29	98	15	100000	0.02639	4
380102	76	61	70	81	88	32	98	11	100000	0.02627	4
280023	79	66	74	83	88	35	96	9	100000	0.02624	4
310012	72	54	64	79	87	27	98	15	100000	0.02616	4
520028	77	61	71	82	88	33	97	11	100000	0.02599	4
150158	76	60	70	81	88	33	99	11	100000	0.02597	4
060032	78	66	74	83	88	46	97	9	100000	0.02595	4
381319	74	55	67	81	88	18	97	14	100000	0.0257	3
360121	76	58	69	82	88	28	96	13	100000	0.02568	3
360143	78	64	72	82	88	45	96	10	100000	0.02549	5
520059	78	66	74	83	88	46	96	9	100000	0.02501	4
170200	80	69	76	84	88	46	96	8	100000	0.02482	4		Yes
100025	77	65	72	82	88	43	97	10	100000	0.0246	4
140122	69	47	60	77	87	15	99	17	100000	0.02452	4
520088	75	57	68	81	88	28	97	13	100000	0.02431	4
370218	74	55	67	80	87	26	97	13	100000	0.02409	4
140185	77	61	71	82	88	29	98	11	100000	0.02401	4
051319	78	63	72	83	88	31	96	11	100000	0.02394	4
150097	80	69	76	84	88	46	96	8	100000	0.02391	4		Yes
340069	73	54	66	80	87	15	98	14	100000	0.02391	4
520113	79	67	74	83	88	44	97	9	100000	0.02369	4
470012	75	55	67	81	88	23	97	14	100000	0.02366	4
490119	77	63	72	82	88	38	97	10	100000	0.02337	4
440068	76	61	70	82	88	31	97	12	100000	0.02311	4
190036	77	62	71	82	88	34	98	11	100000	0.02275	4
450718	74	57	67	80	87	32	98	13	100000	0.02261	4
240057	68	45	59	77	87	16	99	18	100000	0.02243	4
050782	79	66	74	83	88	42	95	9	100000	0.0221	4
370023	69	46	60	78	87	16	97	18	100000	0.02207	3
520189	77	63	72	82	88	30	96	10	100000	0.02144	4
100177	73	57	67	80	87	23	98	13	100000	0.02144	4
520075	77	63	72	82	88	34	97	10	100000	0.02141	4
260096	77	62	71	82	87	33	97	11	100000	0.02125	4
490114	79	68	74	83	88	51	96	9	100000	0.02102	4
450403	60	31	47	73	86	7	98	26	100000	0.02042	3
390006	76	61	71	81	87	35	97	10	100000	0.01997	4
161353	66	39	55	76	86	4	98	21	100000	0.01919	1
060131	76	61	70	81	87	34	96	11	100000	0.01918	4
380047	70	48	61	78	86	18	97	17	100000	0.0188	4
100113	72	53	65	79	87	28	97	14	100000	0.01847	4
050101	75	60	69	80	87	37	97	11	100000	0.01833	4
340002	60	36	50	71	84	11	99	21	100000	0.01829	4
110041	79	68	75	83	88	44	96	8	100000	0.01823	3
390102	78	64	73	82	87	40	96	9	100000	0.01785	4
270049	76	61	71	81	87	31	97	10	100000	0.01724	4
100093	68	47	60	76	86	20	99	16	100000	0.01704	4
450152	70	51	63	77	86	25	98	14	100000	0.01697	4
160079	68	46	59	77	86	18	97	18	100000	0.01683	4
020008	80	69	76	84	88	46	95	8	100000	0.01673	4		Yes
390039	80	70	76	84	88	45	95	8	100000	0.01663	4		Yes
150112	74	59	68	80	87	35	97	12	100000	0.01659	4
050009	71	54	64	78	86	26	98	14	100000	0.0163	4
220086	64	41	54	74	85	12	98	20	100000	0.01616	4
390164	71	52	64	78	86	24	98	14	100000	0.01601	4
030036	70	51	62	77	86	20	97	15	100000	0.01594	4
360095	70	49	62	78	86	13	98	16	100000	0.01594	4
490057	78	67	74	82	87	48	97	8	100000	0.0159	4
150034	75	60	69	80	87	32	97	11	100000	0.01565	4
340158	72	54	65	78	86	24	97	13	100000	0.01559	4
140002	70	49	61	77	86	18	98	16	100000	0.01539	4
210035	69	50	61	77	86	23	98	16	100000	0.01516	4
451367	79	68	75	83	87	49	96	8	100000	0.01507	3
670088	73	56	67	79	86	25	97	12	100000	0.01503	4
230035	75	59	69	81	87	33	96	12	100000	0.01483	4
161363	76	60	70	81	87	30	96	11	100000	0.0146	3
220090	68	46	59	76	86	18	98	17	100000	0.01457	4
450023	74	58	68	79	86	29	97	11	100000	0.01409	4
151332	77	63	71	81	87	37	96	10	100000	0.0137	2
360008	73	56	66	79	86	23	98	13	100000	0.01359	4
450137	74	58	68	80	86	34	96	12	100000	0.01354	4
110083	71	53	64	78	86	27	97	14	100000	0.01346	4
370018	71	52	64	78	86	21	98	14	100000	0.01333	4
030023	71	54	64	77	86	25	98	13	100000	0.01327	4
070016	66	46	58	74	85	18	99	16	100000	0.01315	4
150048	70	51	62	77	85	24	98	15	100000	0.01301	4
180079	70	49	62	78	86	17	97	16	100000	0.01295	3
340053	68	48	60	76	85	23	98	16	100000	0.01287	4
230055	71	53	64	78	86	22	97	14	100000	0.01275	4
180049	76	60	70	81	87	32	96	11	100000	0.01265	4
050308	72	54	65	78	86	31	97	13	100000	0.01255	4
360359	66	47	58	74	84	21	98	16	100000	0.01244	4
160057	68	49	60	76	85	22	98	16	100000	0.01228	4
490042	70	51	62	77	85	24	98	15	100000	0.01207	4
440132	73	54	66	79	86	24	96	13	100000	0.01206	4
500050	62	38	52	71	84	14	99	19	100000	0.01188	4
670076	61	31	48	72	84	3	98	24	100000	0.01187	2
361325	80	70	76	83	87	53	94	7	100000	0.01171	3		Yes
440011	74	59	68	79	86	38	97	11	100000	0.01111	4
490046	71	55	65	77	85	34	98	12	100000	0.01074	4
170103	76	62	71	81	87	37	96	10	100000	0.0106	4
521337	78	66	73	82	87	44	95	9	100000	0.01058	3
110168	67	49	59	75	84	26	98	16	100000	0.01054	4
250057	72	54	65	79	86	23	96	14	100000	0.01044	3
291313	80	70	76	83	87	52	96	7	100000	0.01035	3		Yes
240207	74	60	69	79	86	41	96	10	100000	0.0102	4
490130	78	65	73	82	87	42	94	9	100000	0.01018	4
050573	54	27	42	67	82	5	99	25	100000	0.01018	4
310031	74	59	68	79	86	28	96	11	100000	0.01016	4
460058	77	63	71	81	87	33	95	10	100000	0.01013	4
060128	73	56	66	78	85	31	98	12	100000	0.0098	4
170142	72	55	66	78	86	27	98	12	100000	0.00962	4
500152	71	55	65	77	85	26	97	12	100000	0.00961	4
270051	70	52	62	76	85	22	97	14	100000	0.00948	4
460019	69	50	61	77	85	22	96	16	100000	0.0094	5
150030	77	66	73	81	86	47	95	8	100000	0.00924	4
240038	73	58	67	79	86	28	95	12	100000	0.00909	4
110038	72	55	65	78	85	27	98	13	100000	0.00909	4
210019	69	52	62	76	84	22	99	14	100000	0.00908	4
220030	73	59	67	78	85	37	98	11	100000	0.00902	4
390195	70	52	63	77	85	19	97	14	100000	0.00893	4
350015	71	55	65	77	85	30	96	12	100000	0.00881	4
520013	75	62	70	80	86	38	96	10	100000	0.00876	4
430015	78	67	74	82	87	47	96	8	100000	0.00833	4
150150	76	65	72	81	86	47	96	9	100000	0.00829	4
360078	74	61	69	79	85	35	96	10	100000	0.00826	4
100329	70	54	63	77	85	28	97	14	100000	0.00825	4
150169	73	57	66	78	85	34	97	12	100000	0.00786	4
140186	68	50	60	75	84	25	98	15	100000	0.00784	4
080009	71	55	65	77	84	32	96	12	100000	0.00755	4
060012	76	64	71	80	86	43	95	9	100000	0.00753	3
170176	65	46	57	73	83	24	98	16	100000	0.00748	4
100124	71	55	65	77	84	29	96	12	100000	0.00708	4
360234	78	68	74	81	86	46	96	7	100000	0.00705	4
340147	71	54	64	77	85	27	96	13	100000	0.00703	4
340091	68	50	61	75	84	25	96	14	100000	0.00695	4
260186	58	33	47	69	82	7	98	22	100000	0.00695	3
310010	70	53	63	77	84	26	96	14	100000	0.00693	4
100072	77	66	72	81	86	46	95	9	100000	0.00692	4
380022	58	28	45	69	82	1	97	24	100000	0.00685	3
381321	76	63	71	81	86	36	95	10	100000	0.00676	4
450102	62	40	53	71	82	9	98	18	100000	0.00675	3
130007	62	39	52	70	82	11	98	18	100000	0.00671	4
420033	71	53	64	77	85	21	97	13	100000	0.00657	4
260195	77	66	73	81	86	44	95	8	100000	0.00653	4
230059	68	48	60	75	84	21	96	15	100000	0.00646	4
040119	59	35	49	70	82	10	98	21	100000	0.00641	3
470001	67	47	59	74	83	10	98	15	100000	0.00635	3
420079	59	37	50	69	81	14	99	19	100000	0.00629	3
140059	75	59	69	80	86	30	94	11	100000	0.00626	3
050488	72	57	66	78	84	32	97	12	100000	0.00616	4
030062	62	41	53	70	82	17	97	17	100000	0.00612	4
380050	52	25	40	64	79	3	98	24	100000	0.00608	4
230217	75	59	69	80	86	30	96	11	100000	0.00593	4
460011	75	61	69	80	85	36	95	11	100000	0.00585	4
460051	70	55	64	76	84	29	97	12	100000	0.00585	4
390101	69	51	62	75	83	27	98	13	100000	0.00577	4
271340	73	56	67	79	85	26	94	12	100000	0.00573	3
051329	79	69	75	82	86	51	95	7	100000	0.0057	5
220100	68	50	61	75	83	22	97	14	100000	0.00556	4
450634	70	55	64	76	84	26	96	12	100000	0.00555	4
490032	70	52	63	76	84	22	97	13	100000	0.00554	4
180045	70	55	64	76	84	34	96	12	100000	0.00551	4
360132	69	52	62	76	84	27	97	14	100000	0.00546	4
670055	62	41	53	71	82	15	98	18	100000	0.0054	4
370026	70	53	63	76	84	24	97	13	100000	0.00538	4
050043	70	55	64	76	84	31	96	12	100000	0.00532	4
200034	76	64	72	80	85	41	95	8	100000	0.00527	3
511315	76	63	71	81	86	39	93	10	100000	0.00527	4
310047	72	58	66	77	84	35	96	11	100000	0.00527	4
511317	69	48	61	76	84	16	96	15	100000	0.0052	3
310028	64	45	56	72	82	22	97	16	100000	0.00519	4
070006	72	59	67	78	84	36	95	11	100000	0.00516	4
050222	70	53	63	76	84	21	96	13	100000	0.00512	4
390091	72	57	66	78	84	30	96	12	100000	0.00502	4
220065	70	54	63	77	84	30	95	14	100000	0.00499	3
190064	69	51	62	75	83	24	97	13	100000	0.00495	4
260052	67	50	59	73	82	23	98	14	100000	0.00493	4
040088	64	42	55	73	83	14	97	18	100000	0.0049	4
500108	66	48	59	73	83	21	97	14	100000	0.00489	4
070017	77	66	73	81	86	47	95	8	100000	0.00485	4
420107	70	54	64	77	84	29	96	13	100000	0.00478	4
360150	73	59	67	78	84	38	95	11	100000	0.0046	4
050235	58	35	48	68	80	13	98	20	100000	0.00454	4
170014	71	54	64	78	84	26	95	14	100000	0.00451	2
360054	73	59	68	78	85	31	96	10	100000	0.0045	4
220008	65	46	57	72	82	22	97	15	100000	0.00444	4
060003	70	55	63	75	83	33	97	12	100000	0.00442	4
230100	64	41	55	73	83	15	96	18	100000	0.00439	3
471301	75	60	69	80	85	36	93	11	100000	0.00435	3
420049	67	49	60	74	82	24	97	14	100000	0.00433	3
490084	77	68	74	81	86	50	94	7	100000	0.00431	4
150100	74	60	69	79	85	33	95	10	100000	0.00429	4
100125	75	63	70	79	85	42	96	9	100000	0.00421	4
030055	58	37	49	67	79	13	97	18	100000	0.0042	4
140161	70	53	63	76	84	20	96	13	100000	0.00419	3
160047	68	48	60	75	83	15	97	15	100000	0.00417	3
360134	65	45	57	73	82	15	96	16	100000	0.00415	4
060009	71	55	64	77	84	28	95	13	100000	0.00413	4
180046	77	67	73	81	85	53	95	8	100000	0.00412	5
390138	81	73	78	83	87	54	93	5	100000	0.00407	4		Yes
360131	75	63	71	80	85	40	94	9	100000	0.00405	4
361332	72	57	66	77	84	32	95	11	100000	0.00403	2
440009	64	47	57	72	81	22	97	15	100000	0.00398	4
050537	76	64	71	80	85	46	94	9	100000	0.00397	5
460041	68	50	61	74	83	25	96	13	100000	0.00395	4
501332	71	54	64	78	85	25	95	14	100000	0.00394	3
370178	69	52	62	76	84	27	97	14	100000	0.00393	5
271317	73	57	67	78	85	27	96	11	100000	0.00392	3
230156	67	49	60	74	83	20	97	14	100000	0.00392	4
100307	69	53	62	75	83	31	97	13	100000	0.00388	4
370016	69	51	62	76	84	22	96	14	100000	0.00388	4
140089	75	63	70	79	85	38	94	9	100000	0.00381	4
250167	75	63	70	79	85	40	95	9	100000	0.00379	5
100140	73	59	68	78	84	33	97	10	100000	0.00375	4
150051	51	26	40	63	78	2	99	23	100000	0.00374	4
491302	78	68	74	82	86	47	94	8	100000	0.00373	4
440194	65	49	58	72	81	27	97	14	100000	0.00369	4
051332	67	48	59	75	83	21	95	16	100000	0.00367	3
280128	76	62	71	80	85	35	94	9	100000	0.00364	3
290047	63	45	56	71	81	22	97	15	100000	0.00359	4
190014	69	51	62	75	83	27	94	13	100000	0.0035	2
180011	61	40	52	70	81	12	98	18	100000	0.00346	4
300018	71	54	64	76	84	26	94	12	100000	0.00344	4
110200	76	65	72	80	85	44	95	8	100000	0.00333	4
360068	67	50	60	74	82	25	96	14	100000	0.00324	4
450011	67	49	60	74	82	20	96	14	100000	0.00324	4
240210	68	53	61	74	82	31	96	13	100000	0.00322	4
390203	67	49	60	74	82	22	97	14	100000	0.00322	4
440016	76	64	71	80	85	40	95	9	100000	0.00321	4
220098	70	54	63	76	83	31	96	13	100000	0.00317	4
440175	77	68	74	81	85	51	94	7	100000	0.00313	4
291306	76	65	72	80	85	43	95	8	100000	0.00311	4
230105	64	45	56	71	81	19	98	15	100000	0.00311	4
190274	74	61	69	78	84	41	95	9	100000	0.0031	4
370054	71	56	65	76	83	31	95	11	100000	0.00304	3
360096	71	56	65	76	83	31	94	11	100000	0.00302	5
360011	74	62	69	78	84	40	95	9	100000	0.00299	4
240104	77	65	72	81	85	43	93	9	100000	0.00289	4
060125	74	60	68	79	84	30	94	11	100000	0.00273	4
110042	68	51	61	74	82	27	97	13	100000	0.00272	4
490005	66	47	59	73	82	18	96	14	100000	0.0027	4
180024	79	70	76	82	86	52	93	6	100000	0.00269	4
220016	66	48	59	73	82	22	95	14	100000	0.00262	4
230005	73	59	68	78	84	31	95	10	100000	0.0026	4
390037	64	44	55	72	82	19	96	17	100000	0.00259	4
440034	63	41	54	71	81	10	96	17	100000	0.00259	4
171380	62	39	53	71	81	11	96	18	100000	0.00244	2
270003	66	47	58	73	81	21	96	15	100000	0.0024	4
150157	74	59	68	78	84	30	95	10	100000	0.00239	4
280077	68	51	61	74	82	24	94	13	100000	0.00234	3
450669	72	59	66	77	83	40	95	11	100000	0.00233	4
110074	69	53	63	75	82	29	97	12	100000	0.00233	4
520030	69	54	63	75	82	29	95	12	100000	0.00228	4
430016	69	52	62	75	83	20	94	13	100000	0.00225	4
310008	54	30	43	65	78	8	98	22	100000	0.00224	3
050549	53	30	44	64	77	7	97	20	100000	0.00224	3
350070	66	49	59	73	81	22	96	14	100000	0.00218	4
370013	70	56	65	76	83	35	96	11	100000	0.00215	4
110051	69	51	62	75	83	21	95	13	100000	0.00212	3
020006	53	28	42	63	77	4	97	21	100000	0.00211	3
390174	56	34	47	66	78	7	97	19	100000	0.0021	4
240214	71	57	65	77	83	31	96	12	100000	0.00208	4
420026	61	43	54	69	79	19	97	15	100000	0.00206	4
450743	65	49	58	72	81	25	96	14	100000	0.00203	4
360027	60	41	52	67	78	22	97	15	100000	0.00197	4
230092	65	49	58	71	80	28	96	13	100000	0.00195	4
490066	74	62	70	79	84	41	93	9	100000	0.00194	4
471305	48	20	35	62	78	1	96	27	100000	0.00193	2
260175	69	53	63	75	82	23	95	12	100000	0.00188	4
340131	66	45	56	74	83	19	94	18	100000	0.00188	4
360065	67	51	61	73	81	28	96	12	100000	0.00187	4
120001	67	49	60	74	82	10	94	14	100000	0.00186	4
440039	66	47	58	73	81	15	96	15	100000	0.00185	4
460052	68	54	63	74	81	34	95	11	100000	0.0018	3
110005	70	57	65	76	82	33	95	11	100000	0.00168	4
210009	59	36	49	68	80	10	95	19	100000	0.00167	4
390125	68	51	61	74	82	24	94	13	100000	0.00159	4
360360	71	55	64	76	83	29	94	12	100000	0.00157	3
490059	59	41	51	67	78	22	97	16	100000	0.00154	4
260177	66	49	59	73	81	21	95	14	100000	0.00146	4
390266	70	56	64	75	82	34	94	11	100000	0.00143	3
100057	68	53	62	73	81	30	94	11	100000	0.00143	4
210039	67	51	60	73	81	24	96	13	100000	0.00142	4
381325	67	48	60	74	82	22	95	14	100000	0.0014	3
171384	66	46	58	73	82	11	94	15	100000	0.00139	2
370202	64	48	57	71	80	29	95	14	100000	0.00139	4
310130	66	52	60	72	80	31	96	12	100000	0.00137	4
150021	63	42	55	71	81	15	95	16	100000	0.00137	3
150113	69	54	63	75	82	26	94	12	100000	0.00136	3
131326	78	69	74	81	85	55	93	7	100000	0.00134	4
340001	60	43	53	68	78	17	96	15	100000	0.00134	4
040026	59	40	51	67	78	16	96	16	100000	0.00134	4
050069	75	64	71	79	84	43	94	8	100000	0.00133	4
050348	58	38	50	67	78	16	97	17	100000	0.00133	4
260006	58	37	49	67	78	11	95	18	100000	0.00131	4
230089	58	39	50	66	77	17	95	16	100000	0.0013	4
330107	47	23	35	59	75	5	99	24	100000	0.00125	3
230297	64	43	56	72	82	17	95	16	100000	0.00124	3
200020	72	58	67	77	83	27	94	10	100000	0.00123	3
110109	71	58	65	76	82	39	94	11	100000	0.00122	4
390329	61	43	53	69	78	19	95	16	100000	0.00122	4
500119	65	49	58	72	80	26	95	14	100000	0.00119	4
360025	67	52	61	74	81	20	96	13	100000	0.00117	4
520139	69	54	63	74	81	32	95	11	100000	0.00116	4
140304	57	40	50	65	76	20	96	15	100000	0.00116	4
050254	63	45	55	70	79	21	95	15	100000	0.00115	4
050763	51	29	41	62	76	9	96	21	100000	0.00115	4
450193	53	33	44	62	75	13	97	18	100000	0.00114	4
330043	53	33	45	62	75	11	97	17	100000	0.00112	4
380004	69	53	62	74	82	25	94	12	100000	0.00111	4
110010	47	24	37	57	73	5	98	20	100000	0.00111	4
490140	72	61	67	77	83	46	94	10	100000	0.0011	4
490069	63	47	56	70	79	26	96	14	100000	0.00108	4
170120	62	41	53	70	80	11	93	17	100000	0.00108	2
510038	70	55	64	75	82	32	94	11	100000	0.00107	3
010035	64	46	56	70	79	22	94	14	100000	0.00107	3
130074	61	36	50	70	81	10	95	20	100000	0.00107	3
210028	59	40	51	67	77	17	96	16	100000	0.00107	4
380009	51	27	40	61	75	2	97	21	100000	0.00106	4
301304	77	67	73	80	85	47	92	7	100000	0.00105	3
370236	70	54	63	75	82	28	95	12	100000	0.00104	4
100244	65	49	58	71	80	27	95	13	100000	0.00104	4
201312	70	53	63	75	82	27	94	12	100000	0.00101	3
140290	64	50	58	71	79	30	96	13	100000	0.00101	4
190060	61	41	53	68	78	16	94	15	100000	0.00101	4
330106	54	35	46	63	75	16	97	17	100000	0.001	4
100127	72	59	66	76	83	36	94	10	100000	0.00097	4
010164	70	57	65	75	82	38	94	10	100000	0.00097	4
450809	58	40	51	66	77	19	96	15	100000	0.00096	4
040001	71	59	66	76	82	43	95	10	100000	0.00095	4
450643	59	42	52	66	77	19	96	14	100000	0.00094	4
490110	61	43	53	68	78	18	98	15	100000	0.0009	3
140143	67	53	61	73	81	32	94	12	100000	0.00089	4
390046	66	51	60	73	80	28	94	13	100000	0.00089	4
050099	63	47	56	69	78	27	96	13	100000	0.00089	4
140288	58	35	48	67	78	9	95	19	100000	0.00089	3
151312	75	66	71	79	83	51	93	8	100000	0.00087	4
010056	60	39	51	68	78	13	95	17	100000	0.00086	4
260219	69	54	63	75	82	29	93	12	100000	0.00084	4
060027	60	37	50	69	79	8	93	19	100000	0.00084	3
180004	74	63	70	78	83	39	93	8	100000	0.00083	3
390133	63	47	56	70	79	26	96	14	100000	0.00083	4
240100	69	55	63	74	81	35	93	11	100000	0.00082	4
520100	66	51	60	72	80	29	95	12	100000	0.00081	4
150165	69	55	63	75	81	34	96	12	100000	0.00079	4
390219	66	51	60	72	80	29	93	12	100000	0.00077	4
470003	55	34	46	64	76	11	96	18	100000	0.00077	4
470011	71	57	65	76	82	31	94	11	100000	0.00076	4
050026	61	43	54	68	78	14	95	14	100000	0.00076	4
190013	61	41	53	69	79	14	95	16	100000	0.00076	3
130028	70	57	65	75	82	34	94	10	100000	0.00075	4
360147	68	53	62	73	80	32	96	11	100000	0.00075	4
070022	50	29	41	59	73	10	95	18	100000	0.00074	4
490024	54	35	46	63	75	14	95	17	100000	0.00072	3
050407	68	54	62	74	81	33	95	12	100000	0.0007	3
260020	48	28	39	58	72	9	97	19	100000	0.0007	4
310051	65	50	59	71	79	29	94	12	100000	0.00066	4
050135	30	13	21	42	61	3	98	21	100000	0.00066	4
450788	54	34	45	63	75	10	95	18	100000	0.00065	3
140101	65	48	58	72	80	19	93	14	100000	0.00064	3
360046	67	49	60	73	81	25	93	13	100000	0.00062	4
390114	70	57	65	75	81	37	93	10	100000	0.00061	3
100067	68	53	62	74	81	29	95	12	100000	0.00061	4
050145	58	36	49	67	78	11	95	18	100000	0.00061	4
370006	65	50	59	71	79	26	96	12	100000	0.0006	4
310075	55	35	46	63	75	12	95	17	100000	0.0006	3
420067	66	50	59	72	79	28	94	13	100000	0.00059	4
370097	62	43	54	70	80	17	94	16	100000	0.00058	3
340120	72	59	67	76	82	34	93	9	100000	0.00057	4
390068	67	50	60	73	81	24	93	13	100000	0.00057	4
050567	57	39	49	65	75	19	94	16	100000	0.00056	4
140088	44	22	34	55	71	5	96	21	100000	0.00056	3
360016	65	48	58	71	79	23	93	13	100000	0.00055	4
161379	74	62	69	78	83	39	93	9	100000	0.00053	4
050305	49	30	40	58	72	11	98	18	100000	0.00053	4
180009	61	44	54	68	77	20	96	14	100000	0.00052	4
070029	67	53	61	72	79	30	93	11	100000	0.0005	4
170145	75	64	70	78	83	46	93	8	100000	0.00048	4
220084	53	31	43	62	75	7	94	19	100000	0.00048	3
140127	70	56	65	75	81	31	93	10	100000	0.00047	4
050515	78	69	74	81	85	48	92	7	100000	0.00046	5
340119	66	50	59	72	79	25	94	13	100000	0.00046	4
050082	56	37	48	64	75	17	96	16	100000	0.00045	3
020001	50	27	40	59	73	5	97	19	100000	0.00045	3
100117	65	49	59	72	80	23	95	13	100000	0.00044	4
360079	65	48	58	71	79	25	94	13	100000	0.00044	4
490116	76	67	73	80	84	49	93	7	100000	0.00043	3
520078	72	61	67	76	82	44	94	9	100000	0.00043	4
140012	69	55	63	74	80	33	93	11	100000	0.00043	3
150037	67	50	60	73	80	20	94	13	100000	0.00043	3
050779	62	47	56	69	77	26	94	13	100000	0.00043	4
310064	58	41	51	65	76	21	95	14	100000	0.00043	4
100321	56	35	47	65	77	10	95	18	100000	0.00043	3
360125	54	30	42	65	77	8	94	23	100000	0.00042	3
030122	63	48	57	69	78	28	94	12	100000	0.00041	4
140117	63	49	57	69	78	27	94	12	100000	0.00041	4
110003	66	52	60	71	79	32	94	11	100000	0.0004	4
150026	60	39	52	69	78	10	95	17	100000	0.0004	3
180092	60	38	51	69	79	10	95	18	100000	0.00039	3
490136	60	45	54	67	76	24	94	13	100000	0.00039	4
070018	52	33	44	61	73	13	93	17	100000	0.00039	4
140029	68	53	62	73	80	29	93	11	100000	0.00038	4
230015	65	48	58	72	80	17	93	14	100000	0.00038	4
030105	61	44	54	67	77	25	94	13	100000	0.00038	4
670260	67	48	59	74	82	18	92	15	100000	0.00037	3
150023	54	36	46	62	73	12	96	16	100000	0.00037	3
190144	68	53	62	73	80	29	92	11	100000	0.00036	3
450010	64	45	56	71	80	18	92	15	100000	0.00036	3
360012	74	62	69	78	83	44	93	9	100000	0.00035	4
190164	60	39	51	69	79	14	91	18	100000	0.00035	4
171362	69	52	62	74	81	24	92	12	100000	0.00034	2
070025	58	41	51	65	75	23	93	14	100000	0.00034	4
050678	63	47	56	69	78	24	94	13	100000	0.00033	4
520011	71	56	65	76	82	31	92	11	100000	0.00032	3
150104	70	58	65	75	80	39	92	10	100000	0.00032	4
150173	67	55	62	72	79	37	93	10	100000	0.00031	4
520033	65	48	58	71	79	20	94	13	100000	0.00031	3
490004	57	38	50	65	75	14	95	15	100000	0.00031	4
100220	64	49	58	70	78	29	93	12	100000	0.0003	4
140013	62	47	56	68	77	27	93	12	100000	0.00029	4
670043	60	45	53	66	75	25	93	13	100000	0.00029	4
330393	53	34	45	61	73	14	95	16	100000	0.00029	4
370106	49	29	40	58	70	6	95	18	100000	0.00029	3
040137	66	53	60	71	78	35	93	11	100000	0.00028	4
390058	70	58	66	75	81	36	92	9	100000	0.00026	4
490033	67	50	60	73	80	23	92	13	100000	0.00026	3
120026	66	50	59	72	80	26	93	13	100000	0.00026	4
110008	65	47	58	71	79	15	92	13	100000	0.00026	4
360066	64	49	58	69	77	24	93	11	100000	0.00026	4
501337	59	42	52	66	76	19	94	14	100000	0.00026	4
230017	53	32	44	63	75	9	94	19	100000	0.00026	4
450828	68	53	62	74	81	29	92	12	100000	0.00024	4
210044	58	42	51	65	75	21	94	14	100000	0.00024	4
370047	58	42	51	65	75	21	95	14	100000	0.00024	4
521359	58	38	50	66	76	11	94	16	100000	0.00024	3
340014	53	34	45	61	73	13	94	16	100000	0.00024	3
301309	68	51	61	75	82	25	93	14	100000	0.00023	2
110023	64	49	58	70	78	24	95	12	100000	0.00023	4
490021	49	29	40	58	70	9	94	18	100000	0.00023	3
200031	70	58	65	75	81	35	91	10	100000	0.00022	3
450890	69	57	64	74	80	36	93	10	100000	0.00022	4
060113	68	55	63	73	80	31	92	10	100000	0.00022	4
420048	68	56	63	73	79	35	94	10	100000	0.00022	3
321310	64	48	57	70	78	26	91	13	100000	0.00022	1
440046	59	43	52	66	75	18	94	14	100000	0.00022	4
330307	55	36	47	63	74	10	93	16	100000	0.00022	4
500072	52	33	44	61	72	7	97	17	100000	0.00022	4
230244	46	29	39	55	67	12	95	16	100000	0.00022	3
450462	62	48	56	68	76	27	94	12	100000	0.00021	4
500051	59	41	52	67	76	11	94	15	100000	0.00021	4
260095	55	38	47	62	72	18	93	15	100000	0.00021	3
370002	53	31	43	62	73	6	93	19	100000	0.00021	2
050761	46	28	38	55	69	10	93	17	100000	0.00021	3
520044	72	60	67	77	82	38	92	10	100000	0.0002	3
360084	64	50	58	70	77	28	95	12	100000	0.0002	4
190044	56	35	47	64	74	5	95	17	100000	0.0002	3
050738	53	37	46	60	71	19	96	14	100000	0.0002	3
260193	51	33	44	59	71	16	95	15	100000	0.0002	4
060129	74	66	71	77	82	55	93	6	100000	0.00019	5
150018	62	47	56	68	76	26	93	12	100000	0.00019	4
130003	47	25	38	57	70	6	93	19	100000	0.00019	3
380103	79	72	76	82	85	56	92	6	100000	0.00018	5
290039	47	29	39	56	69	11	95	17	100000	0.00018	4
500033	63	49	57	70	77	27	95	13	100000	0.00017	4
251315	73	64	70	77	82	50	92	7	100000	0.00016	5
381317	72	59	67	76	82	32	91	9	100000	0.00016	3
240047	59	41	52	66	76	10	92	14	100000	0.00016	3
440073	55	34	46	63	74	9	92	17	100000	0.00016	3
360076	53	37	46	60	71	18	94	14	100000	0.00016	4
220163	49	28	39	58	71	8	94	19	100000	0.00016	4
050599	45	25	36	55	69	7	94	19	100000	0.00016	4
360009	58	42	52	65	74	17	93	13	100000	0.00015	3
260163	56	37	48	64	74	12	95	16	100000	0.00015	4
100062	51	35	44	58	69	17	92	14	100000	0.00015	3
450395	51	30	42	60	73	8	93	18	100000	0.00015	4
520138	43	22	34	53	68	3	93	19	100000	0.00015	3
450465	67	52	61	72	79	29	93	11	100000	0.00014	2
440156	56	38	48	64	74	16	93	16	100000	0.00014	4
220108	45	26	36	55	68	8	92	19	100000	0.00014	4
330169	32	16	24	42	58	3	94	18	100000	0.00014	3
450058	46	27	37	55	68	9	94	18	100000	0.00013	4
160028	66	53	61	71	78	34	91	10	100000	0.00012	4
420010	65	52	60	71	78	32	92	11	100000	0.00012	3
450237	55	37	47	63	74	17	93	16	100000	0.00012	4
500039	54	36	47	62	72	14	93	15	100000	0.00012	3
370025	47	28	39	56	69	8	93	17	100000	0.00012	4
450651	46	27	38	55	67	8	96	17	100000	0.00012	3
340155	45	24	35	56	71	4	94	21	100000	0.00012	4
330211	65	52	59	70	77	29	92	11	100000	0.00011	4
310070	57	41	50	64	74	22	93	14	100000	0.00011	4
440125	55	39	48	62	72	20	93	14	100000	0.00011	3
270023	51	31	42	59	71	7	93	17	100000	0.00011	3
340032	51	33	43	59	71	14	93	16	100000	0.00011	3
330267	46	26	37	56	69	8	93	19	100000	0.00011	3
340016	45	25	36	55	68	5	93	19	100000	0.00011	3
100264	39	21	30	48	63	5	92	18	100000	0.00011	3
670031	69	57	64	73	79	35	92	9	100000	0.0001	4
010108	65	49	58	71	78	20	91	13	100000	0.0001	4
380052	63	47	57	69	78	23	92	12	100000	0.0001	3
050313	60	45	54	66	75	26	95	12	100000	0.0001	4
490098	58	41	51	65	75	18	94	14	100000	0.0001	3
250069	54	34	46	62	73	7	90	16	100000	0.0001	3
340142	53	31	44	61	73	6	94	17	100000	0.0001	3
450862	53	34	45	62	73	12	94	17	100000	0.0001	4
190004	39	16	28	51	67	1	93	23	100000	0.0001	3
501326	61	43	54	68	77	17	93	14	100000	9e-05	4
100019	48	31	41	57	69	13	94	16	100000	9e-05	3
450097	48	31	40	56	68	14	96	16	100000	9e-05	4
450775	37	20	29	47	62	5	94	18	100000	9e-05	3
490037	64	48	57	70	78	23	95	13	100000	8e-05	3
110201	63	49	57	68	76	30	91	11	100000	8e-05	4
230121	62	47	56	68	76	25	92	12	100000	8e-05	4
160080	56	36	48	64	74	14	95	16	100000	8e-05	3
390042	56	39	49	64	73	13	93	15	100000	8e-05	4
040134	47	24	37	57	70	2	94	20	100000	8e-05	3
450072	70	61	66	74	80	45	92	8	100000	7e-05	4
150010	67	53	61	72	79	26	91	11	100000	7e-05	4
260074	66	52	60	71	78	29	91	11	100000	7e-05	3
420009	64	51	59	70	77	27	92	11	100000	7e-05	3
180103	61	43	54	67	76	17	91	13	100000	7e-05	4
050108	59	44	52	65	74	24	91	13	100000	7e-05	4
330246	59	44	53	66	75	24	94	13	100000	7e-05	4
250168	55	38	48	62	72	16	93	14	100000	7e-05	3
100316	54	38	47	61	72	20	91	14	100000	7e-05	4
450388	54	36	46	61	72	14	91	15	100000	7e-05	4
340183	53	35	45	61	72	15	94	16	100000	7e-05	3
220011	51	30	42	60	72	9	93	18	100000	7e-05	3
390145	50	34	43	57	68	15	91	14	100000	7e-05	3
471303	50	26	39	60	72	5	92	21	100000	7e-05	1
420080	46	31	39	54	65	15	94	15	100000	7e-05	4
450869	43	24	34	52	66	6	92	18	100000	7e-05	3
361312	74	66	71	77	81	53	92	6	100000	6e-05	5
330096	69	57	64	74	80	39	90	10	100000	6e-05	4
100045	64	52	59	70	77	32	91	11	100000	6e-05	4
301311	61	44	54	68	76	23	92	14	100000	6e-05	2
210011	60	46	54	66	74	26	90	12	100000	6e-05	4
390178	58	41	51	64	74	18	91	13	100000	6e-05	4
150042	57	40	50	65	75	17	93	15	100000	6e-05	3
450147	57	42	51	63	72	21	91	12	100000	6e-05	4
170086	56	39	49	63	73	15	93	14	100000	6e-05	3
050309	55	37	48	63	73	14	93	15	100000	6e-05	3
220083	53	36	46	60	71	16	93	14	100000	6e-05	4
390045	53	35	45	60	71	13	92	15	100000	6e-05	3
360354	50	33	43	58	69	13	93	15	100000	6e-05	4
390016	50	33	43	58	69	11	92	15	100000	6e-05	3
200024	49	31	41	57	68	11	93	16	100000	6e-05	3
230019	49	31	41	57	69	13	91	16	100000	6e-05	3
350019	49	30	40	57	69	7	92	17	100000	6e-05	3
450209	48	30	40	56	68	12	93	16	100000	6e-05	3
450639	48	30	40	56	68	9	90	16	100000	6e-05	3
050006	45	27	37	54	66	6	91	17	100000	6e-05	4
450617	39	22	31	47	61	8	91	16	100000	6e-05	3
210018	35	19	28	44	59	5	91	16	100000	6e-05	3
110153	63	48	57	69	77	23	93	12	100000	5e-05	4
460023	60	43	53	67	76	21	91	14	100000	5e-05	4
260022	59	44	53	66	75	23	92	13	100000	5e-05	3
340097	59	43	52	66	75	19	93	14	100000	5e-05	3
040017	57	39	50	64	74	14	93	14	100000	5e-05	4
250034	52	33	44	60	71	11	92	16	100000	5e-05	3
100014	48	27	39	59	71	5	92	20	100000	5e-05	3
220012	47	29	39	55	67	10	92	16	100000	5e-05	3
100223	46	29	39	53	65	14	93	14	100000	5e-05	3
390044	42	24	34	51	65	6	92	17	100000	5e-05	3
490107	41	25	34	49	62	9	92	15	100000	5e-05	3
530012	35	18	27	44	58	3	94	17	100000	5e-05	3
120011	71	59	66	76	81	31	90	10	100000	4e-05	3
420038	69	55	64	74	80	28	90	10	100000	4e-05	3
250002	68	56	63	73	79	35	91	10	100000	4e-05	4
520041	68	56	63	73	79	40	91	10	100000	4e-05	4
360259	66	51	60	71	78	30	92	11	100000	4e-05	3
490044	63	50	57	68	76	32	96	11	100000	4e-05	4
370091	60	43	53	67	76	14	90	14	100000	4e-05	4
390096	59	44	53	65	74	21	92	12	100000	4e-05	4
050231	56	41	50	63	72	18	91	13	100000	4e-05	4
310017	56	41	50	63	72	20	93	13	100000	4e-05	4
050169	55	37	48	63	73	17	93	15	100000	4e-05	4
300003	55	37	48	63	73	13	90	15	100000	4e-05	4
450688	53	39	47	59	69	23	91	12	100000	4e-05	4
490092	53	35	45	61	72	12	94	16	100000	4e-05	2
070011	50	35	44	57	67	17	91	13	100000	4e-05	3
360075	50	29	41	59	71	6	91	18	100000	4e-05	3
150035	49	33	42	55	66	16	92	13	100000	4e-05	3
390256	47	28	39	56	68	7	91	17	100000	4e-05	3
030006	45	30	38	53	64	11	94	15	100000	4e-05	3
210029	45	26	36	54	67	8	92	18	100000	4e-05	3
260085	45	28	38	53	65	8	94	15	100000	4e-05	3
450659	43	24	34	52	66	8	92	18	100000	4e-05	4
250004	42	22	33	52	65	4	92	19	100000	4e-05	3
100122	38	21	30	47	60	7	93	17	100000	4e-05	3
100191	38	22	30	46	60	5	92	16	100000	4e-05	3
050195	33	15	24	43	58	1	92	19	100000	4e-05	3
260077	32	17	24	40	55	3	92	16	100000	4e-05	3
050739	22	10	16	30	46	2	94	14	100000	4e-05	2
490089	67	54	62	72	78	33	91	10	100000	3e-05	3
140032	62	48	56	68	75	26	91	12	100000	3e-05	3
280139	62	44	55	68	77	18	92	13	100000	3e-05	3
520063	62	49	57	68	75	33	91	11	100000	3e-05	4
200001	61	47	55	67	75	24	92	12	100000	3e-05	4
180002	57	38	49	65	74	14	91	16	100000	3e-05	3
220015	56	37	48	63	74	13	91	15	100000	3e-05	3
390328	55	38	48	62	72	18	92	14	100000	3e-05	4
050191	54	40	48	61	70	24	93	13	100000	3e-05	3
230075	52	34	44	59	70	13	91	15	100000	3e-05	4
330222	51	32	43	60	71	10	92	17	100000	3e-05	3
450484	51	32	43	59	70	9	90	16	100000	3e-05	4
110035	50	34	43	57	67	19	91	14	100000	3e-05	4
050058	49	33	42	56	67	15	91	14	100000	3e-05	3
170012	48	29	40	56	67	7	91	16	100000	3e-05	3
390063	47	30	40	55	66	9	91	15	100000	3e-05	3
050740	45	29	38	53	64	8	91	15	100000	3e-05	4
100299	43	25	35	52	65	9	94	17	100000	3e-05	3
100243	41	25	34	50	62	10	94	16	100000	3e-05	3
490048	32	17	25	40	55	4	93	15	100000	3e-05	3
360210	72	61	68	76	81	41	90	8	100000	2e-05	4
161352	70	59	65	74	79	44	90	9	100000	2e-05	4
250044	65	55	61	69	75	39	92	8	100000	2e-05	4
050541	63	46	55	71	79	26	90	16	100000	2e-05	4
380037	62	47	56	68	76	23	90	12	100000	2e-05	3
050272	61	47	55	66	74	24	91	11	100000	2e-05	4
150084	61	46	55	66	74	25	92	11	100000	2e-05	4
060004	58	44	52	64	72	22	91	12	100000	2e-05	2
400016	58	43	52	65	73	23	91	13	100000	2e-05	3
070024	57	44	52	63	72	23	91	11	100000	2e-05	3
070020	56	40	49	62	71	19	93	13	100000	2e-05	3
141320	56	39	49	62	72	15	92	13	100000	2e-05	2
110016	55	37	48	63	72	12	91	15	100000	2e-05	3
180017	54	38.5	48	61	71	17	90	13	100000	2e-05	3
250009	54	34	46	62	72	8	91	16	100000	2e-05	3
380051	54	38	47	61	70	19	92	14	100000	2e-05	4
110046	52	36	45	59	69	17	93	14	100000	2e-05	4
150059	52	34	45	59	69	8	90	14	100000	2e-05	3
450537	52	34	44	59	70	12	90	15	100000	2e-05	3
190102	51	30	42	59	70	4	91	17	100000	2e-05	3
050107	49	30	40	57	68	9	93	17	100000	2e-05	3
420078	49	34	42	55	65	17	91	13	100000	2e-05	3
420073	48	29	40	56	67	9	91	16	100000	2e-05	3
310115	47	32	41	54	66	16	90	13	100000	2e-05	4
260047	46	28	38	54	65	8	91	16	100000	2e-05	3
450711	46	30	39	53	65	11	91	14	100000	2e-05	3
100281	42	24	34	50	64	5	91	16	100000	2e-05	3
100073	40	25	33	48	61	10	92	15	100000	2e-05	3
110230	40	22	32	49	62	7	90	17	100000	2e-05	3
230176	40	21	31	50	64	6	91	19	100000	2e-05	3
180115	39	18	29	50	64	1	91	21	100000	2e-05	1
180130	37	19	28	46	59	2	91	18	100000	2e-05	3
210015	29	14	22	38	52	4	92	16	100000	2e-05	3
090011	27	12	20	36	52	2	91	16	100000	2e-05	3
380029	71	61	67	74	79	47	90	7	100000	1e-05	4
040050	68	57	63	72	77	41	91	9	100000	1e-05	4
410010	67	56	62	71	77	36	90	9	100000	1e-05	3
140234	66	53	60	71	77	32	90	11	100000	1e-05	3
440176	61	48	56	66	73	25	90	10	100000	1e-05	3
140224	60	46	54	66	74	27	90	12	100000	1e-05	4
390090	60	44	53	66	74	18	90	13	100000	1e-05	3
490060	60	42	52	66	75	15	91	14	100000	1e-05	3
010130	59	40	51	66	75	15	92	15	100000	1e-05	2
440184	59	42	52	66	75	19	90	14	100000	1e-05	4
430077	57	43	51	63	71	24	90	12	100000	1e-05	3
500151	57	41	50	63	72	19	92	13	100000	1e-05	4
170197	56	39	49	63	72	17	90	14	100000	1e-05	3
450176	56	43	51	61	69	24	90	10	100000	1e-05	4
180020	55	40	49	62	71	19	90	13	100000	1e-05	2
290032	55	39	49	62	71	16	90	13	100000	1e-05	3
450104	55	36	47	63	73	11	95	16	100000	1e-05	3
370211	54	35	46	61	72	13	92	15	100000	1e-05	3
520103	54	38	47	62	71	18	93	15	100000	1e-05	3
050367	53	37	46	59	69	20	90	13	100000	1e-05	3
040062	52	36	45	58	68	13	90	13	100000	1e-05	3
390304	52	39	47	58	68	24	90	11	100000	1e-05	4
440082	52	35	45	59	69	11	90	14	100000	1e-05	3
670034	52	33	44	59	69	9	90	15	100000	1e-05	3
100206	51	36	44	58	67	19	90	14	100000	1e-05	3
180025	51	30	42	60	71	6	91	18	100000	1e-05	2
210027	51	35	44	58	68	15	91	14	100000	1e-05	3
330057	51	34	44	58	69	15	91	14	100000	1e-05	4
110032	49	28	40	58	69	5	90	18	100000	1e-05	2
330119	49	34	43	56	66	19	90	13	100000	1e-05	4
340010	49	34	42	56	66	17	91	14	100000	1e-05	3
010046	47	33	41	53	63	14	90	12	100000	1e-05	3
340008	47	28	39	55	66	9	90	16	100000	1e-05	3
420023	46	29	39	54	65	11	92	15	100000	1e-05	3
450119	46	32	40	52	62	19	90	12	100000	1e-05	3
030089	44	30	38	51	62	14	90	13	100000	1e-05	3
050115	44	28	37	52	63	10	90	15	100000	1e-05	3
210056	44	30	38	52	63	14	90	14	100000	1e-05	3
010079	43	22	34	52	65	3	90	18	100000	1e-05	2
140063	43	28	36	51	62	9	90	15	100000	1e-05	4
450647	43	26	36	51	63	10	90	15	100000	1e-05	3
040118	42	23	34	51	64	3	90	17	100000	1e-05	3
150076	42	28	36	49	59	13	92	13	100000	1e-05	2
160064	42	25	35	50	61	7	91	15	100000	1e-05	3
310113	42	24	34	51	64	7	90	17	100000	1e-05	3
190053	41	21	32	50	63	2	92	18	100000	1e-05	1
250100	41	22	32	49	61	2	90	17	100000	1e-05	3
290057	41	26	34	48	60	11	91	14	100000	1e-05	3
330239	39	21	31	48	61	4	90	17	100000	1e-05	3
210043	37	21	30	46	58	5	91	16	100000	1e-05	3
310006	32	20	26	38	49	9	93	12	100000	1e-05	3
310057	31	18	25	39	52	6	90	14	100000	1e-05	3
450672	31	16	24	38	50	3	90	14	100000	1e-05	2
100269	30	16	24	38	52	4	94	14	100000	1e-05	3
100007	29	13	21	39	54	1	90	18	100000	1e-05	3
230146	29	15	22	36	49	3	90	14	100000	1e-05	3
100209	28	14	22	36	50	4	91	14	100000	1e-05	2
310108	28	15	22	37	51	3	91	15	100000	1e-05	3
220052	27	14	21	35	48	3	91	14	100000	1e-05	2
500077	26	10	18	35	50	0	93	17	100000	1e-05	3
151333	73	66	70	75	79	58	88	5	100000	0	5
390112	69	56	63	74	80	34	89	11	100000	0	4
491304	69	58	65	73	78	37	89	8	100000	0	2
050690	68	61	65	70	74	49	83	5	100000	0	5
151328	68	56	63	72	78	36	89	9	100000	0	5
410006	68	56	64	73	78	29	89	9	100000	0	4
050100	67	57	63	71	76	40	89	8	100000	0	4
050609	67	56	62	71	76	40	87	9	100000	0	4
151326	67	58	63	71	76	44	87	8	100000	0	4
050411	66	56	62	70	75	40	84	8	100000	0	4
110225	66	55	62	70	76	36	88	8	100000	0	4
171341	66	56	62	70	75	39	89	8	100000	0	4
360365	66	53	61	70	76	32	87	9	100000	0	4
050140	65	52	60	70	77	34	89	10	100000	0	3
221303	65	56	61	68	73	43	84	7	100000	0	4
250043	64	53	59	68	74	35	86	9	100000	0	4
391303	64	53	60	69	75	39	88	9	100000	0	4
511319	64	54	60	68	74	37	85	8	100000	0	3
050138	63	54	60	67	72	40	83	7	100000	0	4
050765	63	51	58	68	74	29	86	10	100000	0	4
100132	63	52	59	68	74	35	87	9	100000	0	4
340133	63	54	59	66	71	44	82	7	100000	0	4
360044	63	50	58	68	75	27	86	10	100000	0	2
370171	63	50	58	67	74	29	85	9	100000	0	3
450840	63	52	58	67	73	34	88	9	100000	0	4
050760	62	53	58	66	71	39	82	8	100000	0	4
200063	62	49	57	68	75	28	89	11	100000	0	3
231333	62	48	56	67	75	31	89	11	100000	0	4
240044	62	47	56	67	74	25	88	11	100000	0	2
360010	62	50	57	67	73	29	86	10	100000	0	3
380091	62	52	58	66	72	36	85	8	100000	0	3
050394	61	45	54	67	75	17	89	13	100000	0	4
190128	61	46	55	67	74	20	88	12	100000	0	3
230174	61	53	58	65	69	36	79	7	100000	0	3
260190	61	48	55	66	74	26	88	11	100000	0	4
330033	61	45	54	67	75	17	89	13	100000	0	2
341325	61	49	56	65	72	33	88	9	100000	0	3
390062	61	48	56	66	73	29	88	10	100000	0	4
390228	61	48	56	66	73	28	89	10	100000	0	4
440020	61	47	55	66	73	25	87	11	100000	0	2
490090	61	48	55	67	74	28	89	12	100000	0	4
040072	60	49	55	65	71	33	83	10	100000	0	3
050071	60	52	57	64	68	39	80	7	100000	0	4
050674	60	53	57	63	68	38	78	6	100000	0	4
050717	60	41	52	67	75	14	89	15	100000	0	3
060030	60	45	54	66	74	23	89	12	100000	0	3
220029	60	47	55	66	73	24	89	11	100000	0	4
301310	60	48	55	65	71	29	85	10	100000	0	3
360236	60	43	53	67	75	20	89	14	100000	0	4
440072	60	47	55	66	73	29	89	11	100000	0	3
520019	60	47	55	65	72	28	89	10	100000	0	3
100069	59	49	55	64	71	29	89	9	100000	0	4
140147	59	43	53	66	74	19	89	13	100000	0	3
260160	59	50	55	62	67	36	79	7	100000	0	4
310091	59	53	57	62	65	43	74	5	100000	0	4
370022	59	44	53	65	72	17	86	12	100000	0	3
040154	58	44	52	63	72	27	89	11	100000	0	3
050767	58	47	53	62	69	32	83	9	100000	0	5
170182	58	43	52	64	72	15	88	12	100000	0	3
250020	58	47	54	63	69	31	83	9	100000	0	4
260102	58	46	53	63	70	28	85	10	100000	0	3
260176	58	42	52	64	73	16	88	12	100000	0	3
280032	58	42	52	65	73	19	88	13	100000	0	3
300011	58	46	53	63	71	24	88	10	100000	0	4
050211	57	44	52	62	70	28	87	10	100000	0	4
050723	57	47	53	61	67	30	78	8	100000	0	3
051317	57	44	52	63	70	25	84	11	100000	0	3
140120	57	44	52	63	71	26	89	11	100000	0	3
180001	57	41	51	64	73	17	89	13	100000	0	3
180128	57	41	51	63	72	17	86	12	100000	0	3
190034	57	42	51	63	72	21	89	12	100000	0	3
251337	57	42	51	64	73	21	89	13	100000	0	4
330277	57	44	51	62	70	25	89	11	100000	0	4
450677	57	43	51	62	70	21	85	11	100000	0	3
490111	57	45	52	62	69	28	87	10	100000	0	3
500139	57	44	52	63	70	23	87	11	100000	0	3
500150	57	39	50	65	74	15	89	15	100000	0	4
520097	57	43	52	63	71	22	87	11	100000	0	4
010100	56	41	50	62	70	22	88	12	100000	0	3
030024	56	41	50	63	71	22	87	13	100000	0	4
050137	56	47	52	60	65	33	78	8	100000	0	4
060071	56	40	49	63	72	17	88	14	100000	0	3
140034	56	45	51	60	66	30	82	9	100000	0	3
190167	56	45	52	60	66	28	79	8	100000	0	3
230096	56	44	51	61	67	27	83	10	100000	0	3
520107	56	42	50	61	69	18	86	11	100000	0	3
330218	55	38	48	61	70	15	86	13	100000	0	3
340096	55	42	50	61	69	20	88	11	100000	0	3
450565	55	36	47	62	73	11	89	15	100000	0	2
010086	54	38	48	61	70	18	86	13	100000	0	3
050014	54	40	48	60	68	16	85	12	100000	0	3
050590	54	40	48	60	68	22	88	12	100000	0	3
130013	54	38	48	61	71	16	87	13	100000	0	3
151334	54	43	49	58	63	26	80	9	100000	0	4
190020	54	39	48	60	69	19	87	12	100000	0	3
220095	54	40	48	60	68	22	85	12	100000	0	4
301307	54	38	47	61	70	12	87	14	100000	0	2
340051	54	36	47	61	70	12	88	14	100000	0	3
380025	54	37	47	61	71	14	88	14	100000	0	4
380082	54	40	49	60	68	21	85	11	100000	0	4
390116	54	42	49	60	68	27	87	11	100000	0	4
440061	54	40	48	60	68	18	85	12	100000	0	4
440187	54	37	47	61	70	14	86	14	100000	0	2
010021	53	36	46	60	69	14	87	14	100000	0	2
050070	53	44	49	58	63	29	78	9	100000	0	5
050510	53	42	49	58	65	29	80	9	100000	0	4
100063	53	39	47	58	66	19	82	11	100000	0	3
141311	53	39	47	59	67	21	86	12	100000	0	2
210034	53	40	47	58	67	21	88	11	100000	0	4
280020	53	37	46	60	70	15	89	14	100000	0	3
341319	53	41	48	58	64	26	84	10	100000	0	3
360082	53	39	47	59	69	22	89	12	100000	0	4
420105	53	38	47	59	67	15	86	12	100000	0	3
440227	53	41	48	59	66	22	87	11	100000	0	3
450596	53	39	47	59	68	21	88	12	100000	0	4
490007	53	39	47	59	67	18	86	12	100000	0	3
050047	52	36	45	58	68	15	86	13	100000	0	4
050281	52	37	46	58	67	20	85	12	100000	0	3
050686	52	42	48	56	62	28	76	8	100000	0	3
070028	52	38	46	58	67	20	87	12	100000	0	3
110027	52	37	46	58	66	17	84	12	100000	0	2
150046	52	40	47	57	65	23	85	10	100000	0	3
150069	52	36	46	58	68	13	88	12	100000	0	3
180093	52	37	46	58	67	18	89	12	100000	0	3
341326	52	39	47	58	66	22	85	11	100000	0	3
360013	52	36	45	58	66	18	85	13	100000	0	2
390113	52	39	47	58	66	23	88	11	100000	0	3
420005	52	33	44	59	69	9	87	15	100000	0	3
440197	52	37	46	58	68	18	89	12	100000	0	3
490041	52	40	47	57	64	21	82	10	100000	0	3
670075	52	36	45	60	70	15	89	15	100000	0	4
050073	51	42	48	55	60	28	71	7	100000	0	3
100118	51	34	44	58	68	15	89	14	100000	0	3
110189	51	34	44	57	67	10	85	13	100000	0	3
150008	51	31	41	62	73	9	89	21	100000	0	3
170122	51	37	45	56	65	16	86	11	100000	0	3
190007	51	35	44	57	66	14	84	13	100000	0	3
190027	51	34	44	57	67	11	89	13	100000	0	3
220074	51	35	44	58	68	16	89	14	100000	0	3
330115	51	33	43	59	69	10	87	16	100000	0	3
340123	51	36	45	58	66	13	83	13	100000	0	3
360174	51	37	45	57	65	17	84	12	100000	0	3
450032	51	37	45	57	66	17	86	12	100000	0	3
450723	51	36	45	57	65	18	85	12	100000	0	3
050124	50	35	43	57	67	15	87	14	100000	0	4
050783	50	38	45	55	62	23	77	10	100000	0	4
190050	50	36	44	56	64	16	85	12	100000	0	4
230022	50	38	45	55	63	21	81	10	100000	0	3
240050	50	39	45	54	60	25	77	9	100000	0	3
310069	50	33	43	58	68	10	89	15	100000	0	3
340130	50	33	43	57	67	9	89	14	100000	0	3
360152	50	33	42	58	68	13	87	16	100000	0	3
361315	50	40	46	55	61	23	74	9	100000	0	3
450847	50	37	45	55	63	21	82	10	100000	0	4
520076	50	33	42	57	67	11	88	15	100000	0	2
030022	49	34	43	57	67	13	89	14	100000	0	2
050076	49	41	46	52	57	29	69	6	100000	0	4
050748	49	42	46	53	58	29	74	7	100000	0	4
100252	49	37	44	55	63	21	82	11	100000	0	3
110105	49	32	42	56	66	10	89	14	100000	0	3
110164	49	37	44	55	63	23	84	11	100000	0	3
190011	49	32	41	56	67	12	89	15	100000	0	3
230030	49	32	42	57	67	6	86	15	100000	0	3
240106	49	36	43	54	62	18	82	11	100000	0	3
260142	49	34	43	55	64	17	85	12	100000	0	3
280060	49	37	44	55	63	17	84	11	100000	0	3
300014	49	35	43	55	64	16	84	12	100000	0	2
320086	49	31	41	57	67	11	89	16	100000	0	3
330401	49	35	43	56	66	21	89	13	100000	0	3
410004	49	38	44	55	63	24	84	11	100000	0	4
440015	49	33	42	56	66	11	88	14	100000	0	3
440144	49	38	44	54	61	25	81	10	100000	0	3
450128	49	37	44	55	63	22	84	11	100000	0	4
450447	49	31	42	57	67	9	87	15	100000	0	4
490144	49	32	42	56	65	12	86	14	100000	0	3
500025	49	37	44	54	62	21	78	10	100000	0	3
501329	49	37	44	54	60	21	78	10	100000	0	3
010001	48	30	40	55	66	11	87	15	100000	0	3
050008	48	38	44	53	60	23	77	9	100000	0	4
050775	48	35	42	54	62	13	84	12	100000	0	3
070031	48	32	41	55	65	14	88	14	100000	0	3
100121	48	35	43	53	61	18	79	10	100000	0	3
140182	48	33	41	54	63	16	86	13	100000	0	3
150006	48	31	41	55	65	14	87	14	100000	0	3
150024	48	32	41	56	67	12	88	15	100000	0	3
151322	48	38	43	52	58	23	70	9	100000	0	3
170146	48	32	41	55	65	14	89	14	100000	0	3
180018	48	33	41	54	64	13	83	13	100000	0	3
210032	48	36	43	53	61	20	81	10	100000	0	3
220020	48	31	41	56	67	10	89	15	100000	0	3
291308	48	33	42	54	63	13	84	12	100000	0	2
330265	48	35	43	54	62	18	79	11	100000	0	3
340024	48	34	42	54	61	15	81	12	100000	0	3
360239	48	29	39	56	68	6	89	17	100000	0	3
390032	48	38	44	53	59	23	72	9	100000	0	3
420030	48	36	43	53	61	17	80	10	100000	0	3
450051	48	30	41	56	66	9	85	15	100000	0	3
500141	48	34	42	54	63	17	84	12	100000	0	3
501339	48	32	41	54	62	13	80	13	100000	0	1
530002	48	29	40	56	67	6	87	16	100000	0	2
050084	47	32	41	54	64	15	89	13	100000	0	3
050102	47	35	42	52	61	18	82	10	100000	0	3
070036	47	29	39	54	64	10	84	15	100000	0	3
110011	47	32	40	53	62	13	86	13	100000	0	3
120028	47	35	42	53	61	19	80	11	100000	0	2
140160	47	31	40	55	65	13	88	15	100000	0	3
170017	47	34	42	53	61	16	79	11	100000	0	2
170191	47	31	40	53	63	12	82	13	100000	0	3
180056	47	33	41	53	62	16	87	12	100000	0	2
210048	47	33	41	53	63	17	87	12	100000	0	3
240088	47	32	41	54	62	12	84	13	100000	0	4
260011	47	33	41	53	61	14	82	12	100000	0	3
281363	47	35	42	52	60	17	76	10	100000	0	3
340013	47	34	42	53	61	19	84	11	100000	0	3
340085	47	31	40	55	66	15	89	15	100000	0	3
340109	47	33	41	52	60	17	82	11	100000	0	3
381314	47	27	39	55	65	5	88	16	100000	0	1
390081	47	33	41	52	61	17	82	11	100000	0	3
390173	47	31	40	54	63	11	87	14	100000	0	3
390270	47	32	40	54	65	14	89	14	100000	0	3
500058	47	28	39	55	66	8	88	16	100000	0	3
031314	46	33	41	52	61	16	82	11	100000	0	3
041323	46	30	39	53	63	12	83	14	100000	0	4
050597	46	32	40	52	61	18	86	12	100000	0	3
050604	46	35	41	51	58	20	76	10	100000	0	4
060014	46	30	39	52	61	9	82	13	100000	0	3
150011	46	31	39	53	63	12	87	14	100000	0	3
150061	46	31	40	53	61	14	82	13	100000	0	3
150109	46	27	38	53	64	8	86	15	100000	0	3
151329	46	29	38	53	62	9	85	15	100000	0	2
210022	46	32	40	52	61	10	83	12	100000	0	3
230031	46	33	40	52	60	19	83	12	100000	0	4
300029	46	32	40	52	63	18	89	12	100000	0	3
340090	46	31	40	53	62	11	83	13	100000	0	3
340184	46	33	41	52	61	17	80	11	100000	0	3
360133	46	29	39	54	65	10	88	15	100000	0	3
360203	46	26	38	55	67	6	87	17	100000	0	3
380038	46	32	40	52	61	16	80	12	100000	0	4
380061	46	29	38	53	64	8	87	15	100000	0	3
390097	46	32	40	53	62	15	84	13	100000	0	3
450539	46	30	39	53	63	10	85	14	100000	0	3
501336	46	29	39	53	63	7	82	14	100000	0	1
050078	45	30	38	52	62	11	83	14	100000	0	2
050129	45	32	39	51	59	15	82	12	100000	0	3
050295	45	30	38	51	62	15	86	13	100000	0	3
140110	45	29	38	51	61	8	84	13	100000	0	3
151318	45	29	38	51	61	12	80	13	100000	0	1
160029	45	29	38	52	62	12	86	14	100000	0	3
190006	45	23	35	54	67	3	86	19	100000	0	1
200018	45	29	38	52	61	11	83	14	100000	0	2
210023	45	27	37	53	64	7	88	16	100000	0	3
310011	45	30	39	52	62	11	86	13	100000	0	3
340060	45	28	38	52	61	9	80	14	100000	0	2
370019	45	28	38	52	62	8	84	14	100000	0	2
450347	45	33	40	50	58	16	77	10	100000	0	3
520051	45	31	40	51	60	14	81	11	100000	0	3
520210	45	26	36	53	65	7	88	17	100000	0	3
030093	44	29	37	51	62	13	88	14	100000	0	3
050089	44	32	39	49	58	19	80	10	100000	0	3
050393	44	30	38	51	61	15	87	13	100000	0	3
050516	44	29	37	50	60	10	85	13	100000	0	3
100055	44	28	37	51	62	11	84	14	100000	0	3
100156	44	30	38	51	61	14	84	13	100000	0	3
100211	44	32	39	50	59	17	82	11	100000	0	4
110002	44	26	36	53	64	5	85	17	100000	0	2
110229	44	32	39	50	58	17	81	11	100000	0	3
170006	44	27	37	52	62	8	87	15	100000	0	3
190002	44	24	35	53	65	6	88	18	100000	0	3
190086	44	29	37	51	62	13	87	14	100000	0	4
190202	44	31	39	51	59	14	81	12	100000	0	3
220017	44	28	37	52	63	9	88	15	100000	0	3
250050	44	29	38	51	60	7	79	13	100000	0	2
250117	44	30	38	50	59	9	83	12	100000	0	2
300001	44	29	37	51	62	10	89	14	100000	0	3
310044	44	32	39	50	58	18	81	11	100000	0	3
330223	44	33	39	49	57	18	75	10	100000	0	4
370008	44	28	37	52	63	9	85	15	100000	0	3
390160	44	32	39	49	55	17	72	10	100000	0	2
410005	44	31	38	49	58	15	79	11	100000	0	3
420018	44	32	39	49	57	18	78	10	100000	0	3
420098	44	29	38	52	62	9	86	14	100000	0	3
420101	44	28	37	52	63	12	87	15	100000	0	2
450064	44	30	38	50	58	8	83	12	100000	0	2
450124	44	29	37	51	60	12	81	14	100000	0	3
450272	44	34	40	47	53	21	67	7	100000	0	2
470024	44	30	38	50	60	15	86	12	100000	0	3
501327	44	31	38	50	58	15	76	12	100000	0	2
520202	44	29	38	51	60	10	80	13	100000	0	3
010012	43	30	37	49	58	14	81	12	100000	0	2
010049	43	27	36	50	60	8	87	14	100000	0	2
050139	43	35	40	46	51	25	64	6	100000	0	2
050248	43	31	38	49	58	14	84	11	100000	0	3
090005	43	27	36	51	62	11	85	15	100000	0	3
100026	43	29	37	50	59	10	81	13	100000	0	3
140091	43	27	36	50	60	6	85	14	100000	0	3
160058	43	28	37	50	60	10	87	13	100000	0	3
160101	43	31	38	48	56	14	76	10	100000	0	2
230099	43	27	36	51	61	9	87	15	100000	0	3
230302	43	27	36	50	61	10	86	14	100000	0	3
360170	43	26	36	50	59	8	80	14	100000	0	2
390056	43	33	39	47	54	21	74	8	100000	0	3
420027	43	26	35	50	61	6	89	15	100000	0	3
420036	43	29	37	49	59	14	85	12	100000	0	3
420037	43	29	37	49	58	12	79	12	100000	0	3
450203	43	29	37	49	58	13	82	12	100000	0	3
450229	43	24	34	51	63	5	87	17	100000	0	3
670023	43	24	35	51	62	5	87	16	100000	0	3
040029	42	27	36	48	56	12	79	12	100000	0	3
050724	42	29	37	48	57	15	81	11	100000	0	3
060008	42	23	34	50	61	5	81	16	100000	0	1
180080	42	21	33	52	66	3	89	19	100000	0	3
201308	42	30	36	47	54	17	65	11	100000	0	3
280065	42	25	35	50	61	7	89	15	100000	0	2
350002	42	24	34	50	62	6	88	16	100000	0	3
380021	42	28	36	48	57	12	83	12	100000	0	3
440102	42	28	36	49	57	9	77	13	100000	0	3
450039	42	25	34	49	61	10	87	15	100000	0	3
450352	42	28	36	48	56	11	78	12	100000	0	3
500003	42	28	36	49	58	10	83	13	100000	0	3
500041	42	26	35	50	61	9	86	15	100000	0	3
030114	41	28	35	47	57	11	86	12	100000	0	3
050132	41	24	33	49	60	7	85	16	100000	0	3
050777	41	31	36	45	52	22	71	9	100000	0	3
070033	41	24	33	50	62	5	87	17	100000	0	3
100289	41	26	34	49	61	10	88	15	100000	0	3
120002	41	27	35	47	57	11	83	12	100000	0	3
140001	41	26	34	48	57	9	83	14	100000	0	2
140135	41	26	34	48	58	8	85	14	100000	0	3
141326	41	30	36	46	53	16	68	10	100000	0	2
160083	41	25	34	49	61	10	88	15	100000	0	3
190176	41	24	34	49	61	7	87	15	100000	0	3
260040	41	24	34	49	61	6	86	15	100000	0	3
260081	41	27	35	48	57	11	81	13	100000	0	3
300020	41	26	35	48	58	8	82	13	100000	0	3
360085	41	23	33	51	64	5	88	18	100000	0	4
390027	41	26	34	49	62	8	88	15	100000	0	3
390201	41	28	35	46	55	12	80	11	100000	0	3
450742	41	30	37	46	54	18	74	9	100000	0	3
040047	40	27	34	46	54	13	73	12	100000	0	2
050444	40	26	34	47	57	9	83	13	100000	0	3
050689	40	28	35	46	55	14	81	11	100000	0	3
100109	40	26	33	47	57	12	87	14	100000	0	3
110029	40	26	34	46	56	12	83	12	100000	0	3
110104	40	27	34	47	56	12	78	13	100000	0	3
110177	40	28	35	46	55	16	81	11	100000	0	3
190039	40	27	34	45	54	14	80	11	100000	0	3
190204	40	24	33	47	56	5	78	14	100000	0	2
230269	40	25	34	47	58	9	86	13	100000	0	3
260009	40	25	34	47	58	8	83	13	100000	0	2
260061	40	27	34	45.5	54	14	79	11.5	100000	0	2
300005	40	27	35	46	54	12	75	11	100000	0	3
320074	40	29	36	45	52	14	70	9	100000	0	2
330273	40	29	35	45	52	17	80	10	100000	0	3
360001	40	26	34	47	56	11	81	13	100000	0	3
370034	40	26	34	47	56	10	81	13	100000	0	3
380075	40	22	32	49	62	5	89	17	100000	0	3
390009	40	25	33	46	56	8	83	13	100000	0	3
390036	40	20	31	50	64	2	89	19	100000	0	3
390185	40	27	34	47	56	13	84	13	100000	0	3
390222	40	22	32	49	62	5	88	17	100000	0	3
410007	40	25	33	48	60	9	87	15	100000	0	3
440017	40	26	34	47	58	11	83	13	100000	0	3
450135	40	27	34	46	55	9	81	12	100000	0	3
460047	40	25	33	46	57	9	85	13	100000	0	3
490052	40	21	31	49	62	3	89	18	100000	0	3
500008	40	22	32	47	58	4	85	15	100000	0	3
510024	40	22	32	49	61	4	84	17	100000	0	3
510030	40	28	34	46	54	14	84	12	100000	0	3
010149	39	24	32	46	56	6	84	14	100000	0	3
050710	39	28	34	44	51	12	67	10	100000	0	3
070034	39	25	32	45	56	9	88	13	100000	0	3
100050	39	27	34	46	55	11	80	12	100000	0	3
100267	39	26	33	45	53	12	76	12	100000	0	3
110075	39	26	33	46	55	10	81	13	100000	0	3
150058	39	21	30	48	60	3	84	18	100000	0	3
180038	39	25	33	45	54	10	77	12	100000	0	3
180087	39	21	31	48	60	3	88	17	100000	0	2
220036	39	24	33	47	58	7	88	14	100000	0	2
220049	39	28	35	44	52	16	77	9	100000	0	3
250093	39	25	33	45	54	8	76	12	100000	0	3
260025	39	24	32	46	57	8	82	14	100000	0	3
260180	39	23	32	46	58	7	86	14	100000	0	3
330229	39	25	33	46	55	10	78	13	100000	0	3
330276	39	29	35	44	52	18	77	9	100000	0	2
341318	39	26	34	45	53	10	72	11	100000	0	2
360003	39	23	32	47	58	7	85	15	100000	0	3
360051	39	26	33	46	57	11	85	13	100000	0	3
360098	39	27	34	45	55	14	86	11	100000	0	3
450028	39	24	32	46	58	10	88	14	100000	0	3
450034	39	25	33	46	56	8	83	13	100000	0	3
460005	39	26	33	46	56	10	82	13	100000	0	3
490013	39	26	33	45	53	11	73	12	100000	0	2
050090	38	13	25	53	68	1	87	28	100000	0	2
050603	38	24	32	44	54	9	80	12	100000	0	3
070035	38	23.5	31	45	57	10	88	14	100000	0	3
110018	38	27	33	44	52	15	73	11	100000	0	3
110161	38	25	33	45	54	11	78	12	100000	0	3
110184	38	25	32	44	54	11	81	12	100000	0	3
140043	38	22	31	46	56	8	85	15	100000	0	2
140053	38	22	31	46	57	6	83	15	100000	0	3
190111	38	24	32	45	55	6	80	13	100000	0	3
210006	38	28	34	43	51	15	74	9	100000	0	4
220066	38	24	32	45	55	8	80	13	100000	0	3
260017	38	23	32	45	56	7	83	13	100000	0	3
310014	38	25	32	45	55	10	82	13	100000	0	3
310052	38	26	32	43	52	13	76	11	100000	0	3
320009	38	25	32	44	54	11	84	12	100000	0	3
330151	38	28	34	43	50	15	71	9	100000	0	2
360048	38	27	33	43	51	15	76	10	100000	0	3
360087	38	25	32	44	54	14	82	12	100000	0	3
360112	38	22	31	45	56	3	82	14	100000	0	3
360172	38	24	32	44	54	11	81	12	100000	0	3
390030	38	27	33	43	51	15	76	10	100000	0	3
420085	38	22	31	46	58	7	88	15	100000	0	3
440153	38	29	34	42	49	18	69	8	100000	0	3
440193	38	25	32	44	54	9	78	12	100000	0	3
450389	38	25	32	44	53	9	76	12	100000	0	2
490020	38	27	33	43	52	14	81	10	100000	0	3
490045	38	26	33	44	53	10	77	11	100000	0	3
500021	38	25	32	45	56	12	86	13	100000	0	3
010103	37	22	30	44	54	6	80	14	100000	0	3
040014	37	22	31	45	56	8	85	14	100000	0	3
050054	37	22	30	45	56	6	85	15	100000	0	4
050298	37	26	32	42	50	13	73	10	100000	0	2
050677	37	26	32	43	49	13	64	11	100000	0	3
050701	37	24	31	44	56	11	85	13	100000	0	3
070027	37	24	31	44	54	9	88	13	100000	0	3
120007	37	22	31	45	56	6	87	14	100000	0	3
120014	37	22	30	45	55	5	82	15	100000	0	2
140064	37	26	32	42	50	11	72	10	100000	0	3
140174	37	23	31	43	53	6	78	12	100000	0	3
150074	37	21	30	45	56	4	79	15	100000	0	3
150088	37	24	32	42	50	8	71	10	100000	0	3
180067	37	20	29	44	56	5	80	15	100000	0	3
180124	37	24	31	44	54	8	78	13	100000	0	3
240053	37	19	29	45	57	3	88	16	100000	0	3
310112	37	24	32	44	54	10	82	12	100000	0	3
330331	37	25	32	43	53	10	80	11	100000	0	3
380071	37	26	32	42	50	12	67	10	100000	0	3
390070	37	28	33	41	48	18	68	8	100000	0	3
390127	37	23	31	43	53	8	77	12	100000	0	3
420055	37	25	32	42	49	11	75	10	100000	0	2
440030	37	23	30	44	54	7	77	14	100000	0	3
440033	37	25	31	42	50	9	68	11	100000	0	2
440058	37	21	30	45	56	3	82	15	100000	0	2
450018	37	21	30	44	56	6	84	14	100000	0	3
471307	37	26	32	42	50	14	70	10	100000	0	2
520066	37	24	32	43	51	10	75	11	100000	0	3
520096	37	24	32	43	51	5	77	11	100000	0	3
010033	36	21	29	43	54	5	80	14	100000	0	3
030002	36	22	30	43	54	8	84	13	100000	0	3
050075	36	28	32	40	46	16	68	8	100000	0	3
050226	36	23	30	42	54	10	84	12	100000	0	3
050506	36	23	31	43	53	8	81	12	100000	0	3
050778	36	26	31	40	47	16	64	9	100000	0	3
100183	36	24	30	42	52	12	80	12	100000	0	3
100230	36	21	29	43	53	7	78	14	100000	0	2
130018	36	20	29	44	57	6	88	15	100000	0	3
160016	36	19	28	43	55	4	82	15	100000	0	3
160033	36	21	29	43	55	6	84	14	100000	0	3
160104	36	25	31	41	49	13	69	10	100000	0	3
170175	36	24	31	42	50	10	79	11	100000	0	2
180070	36	26	32	42	49	12	73	10	100000	0	2
210005	36	23	30	41	50	8	75	11	100000	0	3
230197	36	22	30	42	52	8	80	12	100000	0	3
230254	36	23	30	42	51	9	73	12	100000	0	3
280081	36	25	31	42	51	12	78	11	100000	0	3
290053	36	22	29	43	53	7	77	14	100000	0	3
310034	36	23	30	43	52	9	78	13	100000	0	3
310073	36	20	29	45	58	5	89	16	100000	0	3
330024	36	21	29	44	57	6	89	15	100000	0	3
330163	36	24	31	42	50	9	70	11	100000	0	3
330259	36	22	30	43	55	6	85	13	100000	0	3
340166	36	23	30	42	53	10	87	12	100000	0	4
360118	36	18	27	45	58	3	84	18	100000	0	3
360144	36	24	31	43	53	9	80	12	100000	0	4
390267	36	21	29	43	55	6	86	14	100000	0	3
420071	36	20	29	43	54	4	79	14	100000	0	2
450132	36	21	29	43	55	4	82	14	100000	0	3
450200	36	22	30	43	52	7	86	13	100000	0	3
050128	35	21	29	43	54	9	81	14	100000	0	3
050772	35	27	32	39	45	17	59	7	100000	0	2
110082	35	22	29	42	52	9	80	13	100000	0	3
110124	35	22	29	41	50	6	71	12	100000	0	2
140113	35	20	28	42	52	4	77	14	100000	0	2
180005	35	22	29	41	51	10	82	12	100000	0	2
180143	35	21	29	42	54	7	85	13	100000	0	3
190017	35	19	28	42	53	3	79	14	100000	0	3
190040	35	23	30	40	49	9	75	10	100000	0	3
250031	35	23	30	41	49	9	72	11	100000	0	2
260023	35	18	27	43	56	3	84	16	100000	0	3
290049	35	23	30	41	50	8	75	11	100000	0	3
330188	35	23	30	42	52	12	87	12	100000	0	3
330386	35	25	30	40	47	13	71	10	100000	0	3
341328	35	17	27	45	57	3	82	18	100000	0	1
360059	35	19	28	42	54	5	81	14	100000	0	3
450411	35	22	29	41	49	9	67	12	100000	0	3
500014	35	21	29	42	53	8	84	13	100000	0	3
010085	34	16	25	43	57	3	88	18	100000	0	3
030014	34	20	28	40	50	4	75	12	100000	0	3
050024	34	21	28	41	52	10	86	13	100000	0	4
050276	34	19	27	42	52	4	76	15	100000	0	3
050457	34	20	27	41	52	8	80	14	100000	0	3
070010	34	22	28	40	50	10	84	12	100000	0	3
100228	34	19	27	42	55	6	89	15	100000	0	3
110006	34	20	27	41	51	6	82	14	100000	0	3
110089	34	20	27	41	51	5	85	14	100000	0	2
110215	34	22	29	41	52	11	84	12	100000	0	3
140052	34	20	28	41	50	6	75	13	100000	0	2
180105	34	18	27	42	54	2	81	15	100000	0	1
190125	34	19	27	41	51	3	77	14	100000	0	3
260005	34	23	29	40	48	12	71	11	100000	0	3
310022	34	20	28	41	51	7	77	13	100000	0	2
330046	34	21	28	42	54	8	89	14	100000	0	3
360056	34	20	27	40	50	5	83	13	100000	0	3
360179	34	20	28	41	51	6	81	13	100000	0	3
360276	34	19	27	42	54	6	82	15	100000	0	3
390002	34	24	29	38	46	12	66	9	100000	0	3
420007	34	18	27	41	52	4	79	14	100000	0	2
440002	34	24	30	40	47	11	72	10	100000	0	3
450042	34	15	25	43	57	2	87	18	100000	0	2
450271	34	22	29	40	49	8	74	11	100000	0	2
450771	34	24	30	39	46	13	65	9	100000	0	3
510055	34	20	28	41	52	5	78	13	100000	0	3
531312	34	18	27	41	52	3	85	14	100000	0	2
010036	33	17	26	41	52	4	81	15	100000	0	3
010087	33	22	28	38	46	9	71	10	100000	0	3
010090	33	18	26	40	52	4	80	14	100000	0	3
010148	33	16	25	42	55	2	80	17	100000	0	1
020026	33	20	27	40	51	9	78	13	100000	0	3
050438	33	20	27	39	49	8	73	12	100000	0	3
050589	33	24	29	38	46	15	72	9	100000	0	2
090008	33	20	27	40	50	6	76	13	100000	0	2
100038	33	21	28	40	50	7	80	12	100000	0	3
100126	33	20	27	39	50	9	80	12	100000	0	3
100231	33	18	26	40	52	4	84	14	100000	0	2
170023	33	18	26	41	53	3	82	15	100000	0	2
240115	33	16	25	41	53	2	80	16	100000	0	3
260078	33	21	27	39	48	9	76	12	100000	0	2
260113	33	21	27	39	48	5	78	12	100000	0	2
260183	33	17	26	42	54	3	85	16	100000	0	2
260200	33	21	27	38	47	9	74	11	100000	0	3
290009	33	19	26	41	53	6	87	15	100000	0	3
310050	33	21	28	39	47	7	71	11	100000	0	3
330078	33	22	28	39	48	9	76	11	100000	0	3
330102	33	20	27	39	48	6	72	12	100000	0	2
340021	33	18	26	40	52	3	81	14	100000	0	3
360040	33	20	27	40	50	3	75	13	100000	0	3
360137	33	20	27	39	50	9	77	12	100000	0	3
390198	33	23	28	37	44	9	57	9	100000	0	2
440173	33	20	27	40	51	6	80	13	100000	0	3
450092	33	20	27	40	51	8	80	13	100000	0	3
450346	33	18	26	41	53	3	85	15	100000	0	2
450469	33	22	28	38	47	11	76	10	100000	0	3
450848	33	19	26	41	53	5	82	15	100000	0	3
510048	33	22	28	39	47	9	70	11	100000	0	2
010016	32	20	27	38	47	6	74	11	100000	0	3
100320	32	20	27	39	49	8	86	12	100000	0	3
140095	32	21	27	38	47	10	77	11	100000	0	3
140217	32	22	28	37	44	12	67	9	100000	0	3
140275	32	21	27	38	47	5	74	11	100000	0	2
150089	32	20	26	38	47	6	76	12	100000	0	3
150133	32	21	27	37	45	8	65	10	100000	0	2
170020	32	18	26	40	52	4	82	14	100000	0	3
190026	32	18	25	39	50	4	85	14	100000	0	2
210001	32	17	25	39	50	4	78	14	100000	0	2
220019	32	20	26	38	48	6	74	12	100000	0	3
220116	32	16	25	40	53	3	82	15	100000	0	3
230054	32	18	26	40	51	2	78	14	100000	0	3
261318	32	17	24	41	51	4	65	17	100000	0	2
310096	32	18	25	39	51	5	83	14	100000	0	3
320011	32	17	26	40	50	4	73	14	100000	0	2
340015	32	18	25	38	50	4	81	13	100000	0	2
340075	32	19	26	38	48	5	76	12	100000	0	3
360185	32	21	27	37	46	10	73	10	100000	0	3
360348	32	17	25	39	50	3	77	14	100000	0	3
390028	32	22	28	37	45	9	67	9	100000	0	3
410009	32	17	25	40	52	3	82	15	100000	0	3
420015	32	22	27	37	44	9	65	10	100000	0	3
450024	32	22	28	36	44	11	66	8	100000	0	2
450289	32	19	26	40	50	8	74	14	100000	0	3
490120	32	20	26	38	48	9	81	12	100000	0	3
010113	31	19	25	37	46	4	69	12	100000	0	3
050327	31	14	23	40	54	2	82	17	100000	0	3
050336	31	18	25	39	51	5	86	14	100000	0	3
100018	31	19	25	37	48	8	82	12	100000	0	3
150015	31	16	24	40	52	3	84	16	100000	0	3
150056	31	20	26	37	45	8	73	11	100000	0	3
210002	31	17	25	37	48	4	76	12	100000	0	3
210033	31	20	26	37	47	8	80	11	100000	0	3
291311	31	22	27	35	42	12	64	8	100000	0	3
310032	31	17	25	37	48	4	80	12	100000	0	2
330261	31	20	26	37	46	7	77	11	100000	0	3
400021	31	20	26	36	43	8	61	10	100000	0	2
440048	31	17	24	38	50	6	82	14	100000	0	3
450046	31	19	25	38	48	7	87	13	100000	0	3
450211	31	19	26	37	47	4	73	11	100000	0	3
450231	31	15	24	39	51	2	79	15	100000	0	2
450656	31	19	26	37	47	3	74	11	100000	0	2
520037	31	19	26	37	46	6	72	11	100000	0	3
670106	31	20	26	37	47	11	77	11	100000	0	3
040022	30	17	24	36	46	4	72	12	100000	0	2
040051	30	11	21	41	57	1	88	20	100000	0	3
050180	30	18	25	35	44	6	73	10	100000	0	3
050335	30	14	23	37	49	1	79	14	100000	0	2
050342	30	19	25	36	45	7	72	11	100000	0	3
050735	30	20	25	35	43	10	67	10	100000	0	3
100150	30	18	25	36	46	6	73	11	100000	0	3
100242	30	18	25	36	46	8	79	11	100000	0	3
140180	30	15	23	38	52	2	88	15	100000	0	3
140228	30	16	24	37	48	4	83	13	100000	0	3
180012	30	18	25	35	44	5	65	10	100000	0	3
210016	30	15	23	38	51	3	89	15	100000	0	3
240080	30	16	23	37	48	3	79	14	100000	0	3
290045	30	17	24	37	47	5	78	13	100000	0	3
300012	30	16	23	37	49	4	79	14	100000	0	3
320065	30	16	23	37	48	2	81	14	100000	0	3
340039	30	17	24	37	47	4	74	13	100000	0	2
340047	30	20	25	35	43	8	68	10	100000	0	3
340098	30	17	24	36	47	5	80	12	100000	0	3
360086	30	17	24	37	50	5	81	13	100000	0	3
380001	30	17	24	36	46	5	77	12	100000	0	2
400114	30	15	23	39	53	3	88	16	100000	0	2
410011	30	21	26	35	44	11	71	9	100000	0	3
420091	30	18	24	37	47	5	75	13	100000	0	3
450686	30	14	23	38	50	1	83	15	100000	0	2
471304	30	19	25	36	45	7	64	11	100000	0	3
500019	30	16	23	37	50	3	81	14	100000	0	3
510058	30	18	25	36	46	6	75	11	100000	0	3
670098	30	18	25	36	45	5	66	11	100000	0	3
010005	29	13	22	38	53	1	87	16	100000	0	2
010011	29	18	24	35	44	4	68	11	100000	0	3
010019	29	11	20	39	54	0	88	19	100000	0	2
010089	29	17	23	34	44	8	69	11	100000	0	2
030016	29	18	24	35	45	6	73	11	100000	0	3
030038	29	17	24	35	44	4	69	11	100000	0	2
030061	29	18	24	35	45	8	76	11	100000	0	3
050636	29	19	24	35	44	7	77	11	100000	0	3
100217	29	20	25	34	42	9	71	9	100000	0	3
110028	29	17	23	35	45	6	81	12	100000	0	3
120005	29	17	23	34	43	4	65	11	100000	0	2
140239	29	14	22	38	50	2	78	16	100000	0	3
180139	29	18	24	35	43	6	66	11	100000	0	1
190054	29	14	22	38	50	2	80	16	100000	0	2
220031	29	13	21	39	54	2	85	18	100000	0	3
280013	29	17	24	35	45	5	69	11	100000	0	3
340107	29	14	22	37	49	1	77	15	100000	0	2
360017	29	17	23	36	46	5	77	13	100000	0	3
360159	29	16	23	35	47	5	82	12	100000	0	3
360175	29	19	24	34	42	7	74	10	100000	0	2
361326	29	20	25	32	38	10	49	7	100000	0	2
370039	29	16	23	36	46	4	73	13	100000	0	2
370078	29	16	23	35	45	3	72	12	100000	0	2
420020	29	18	24	34	42	8	71	10	100000	0	2
450035	29	19	25	35	44	8	73	10	100000	0	2
450040	29	16	23	35	45	3	75	12	100000	0	3
450324	29	15	22	37	49	2	86	15	100000	0	3
450610	29	16	23	35	46	3	73	12	100000	0	3
450747	29	15	23	36	46	3	82	13	100000	0	2
460003	29	14	22	37	49	3	72	15	100000	0	2
510013	29	19	25	35	43	6	65	10	100000	0	2
030087	28	17	23	34	43	4	70	11	100000	0	3
050238	28	16	22	34	44	4	79	12	100000	0	3
050280	28	13	21	36	48	1	80	15	100000	0	2
050414	28	16	23	34	45	4	74	11	100000	0	2
050580	28	18	23	34	44	8	83	11	100000	0	4
050624	28	17	23	35	44	5	73	12	100000	0	3
070005	28	16	23	35	46	5	81	12	100000	0	3
100090	28	18	24	34	43	6	76	10	100000	0	3
140164	28	16	23	34	43	4	69	11	100000	0	2
140292	28	17	23	33	43	7	78	10	100000	0	3
230230	28	16	23	34	44	4	72	11	100000	0	2
260065	28	14	22	37	50	3	80	15	100000	0	3
330136	28	17	23	33	41	6	65	10	100000	0	2
330175	28	18	23	33	42	8	65	10	100000	0	4
330180	28	16	23	35	46	3	76	12	100000	0	3
360020	28	15	22	34	45	2	75	12	100000	0	2
360218	28	13	21	37	51	1	83	16	100000	0	3
390110	28	18	23	33	43	8	73	10	100000	0	3
490075	28	16	22	34	44	5	74	12	100000	0	2
020017	27	12	19	37	51	1	85	18	100000	0	2
050077	27	14	21	34	44	3	77	13	100000	0	3
050561	27	18	22	32	38	8	50	10	100000	0	3
100001	27	17	22	32	41	8	70	10	100000	0	3
100051	27	12	20	35	48	1	81	15	100000	0	3
140062	27	14	21	34	46	4	76	13	100000	0	3
160082	27	15	22	33	43	4	71	11	100000	0	3
180050	27	19	24	31	37	10	58	7	100000	0	2
190046	27	13	20	34	46	2	78	14	100000	0	3
220046	27	15	21	34	46	3	81	13	100000	0	3
220063	27	15	21	33	44	3	77	12	100000	0	3
300019	27	14	21	33	45	2	76	12	100000	0	3
310021	27	17	22	33	41	5	59	11	100000	0	2
330008	27	16	22	33	41	3	63	11	100000	0	2
340071	27	20	24	30	35	12	51	6	100000	0	2
340127	27	17	23	33	40	6	58	10	100000	0	1
390050	27	14	21	34	46	1	78	13	100000	0	3
390157	27	17	22	32	40	8	67	10	100000	0	2
390168	27	14	21	34	44	2	77	13	100000	0	2
450213	27	13	21	35	47	1	76	14	100000	0	3
490023	27	15	21	33	43	3	73	12	100000	0	3
500002	27	13	20	34	46	2	76	14	100000	0	3
670053	27	16	22	32	42	5	70	10	100000	0	3
010061	26	13	20	33	44	2	65	13	100000	0	2
010118	26	16	21	32	42	6	74	11	100000	0	3
040007	26	16	21	31	40	6	73	10	100000	0	2
050103	26	17	22	31	39	8	68	9	100000	0	3
050152	26	16	22	31	40	5	71	9	100000	0	3
050329	26	17	22	31	40	8	69	9	100000	0	3
050380	26	14	20	32	44	4	77	12	100000	0	2
100039	26	16	22	32	41	5	81	10	100000	0	3
[truncated: 702 more rows]

## Sheet: eTable 2
eTable 2. Descriptive Statistics and Individual Random Measure Weights
MEDIAN weight		0.0222136	0.0221853	0.0222563	0.0222166	0.0222355	0.0222019	0.022245	0.022332	0.0221752	0.022208	0.0221724	0.0221487	0.022136	0.0222965	0.0223594	0.0223027	0.0221788	0.0220387	0.0222177	0.0222854	0.0221724	0.022326	0.0221871	0.0221008	0.0222388	0.0223172	0.0222695	0.022212	0.0223983	0.0221193	0.0222942	0.022302	0.0223083	0.0221789	0.0220977	0.0223139	0.0221999	0.0222442	0.0222065	0.0222297	0.0221533	0.0221935	0.0221698	0.02225	0.0222362
P5 weight		0.00220073	0.00231359	0.00229125	0.00224713	0.00227368	0.00228604	0.00222032	0.0022525	0.00226499	0.00223105	0.0022585	0.00229154	0.00221075	0.00229317	0.0022984	0.00229247	0.00230981	0.00226418	0.00227552	0.00228915	0.00225218	0.002266	0.00224486	0.00225887	0.00224175	0.00230185	0.00222784	0.00225627	0.00227327	0.00227548	0.0022419	0.0022785	0.00228226	0.00222266	0.00227124	0.00232589	0.00228583	0.00228254	0.0022147	0.00227094	0.0022192	0.0022336	0.00225789	0.00224288	0.00222742
P25 weight		0.0112244	0.0111607	0.0112383	0.0112374	0.0112394	0.0112688	0.0112999	0.0112961	0.0112054	0.0112126	0.0112276	0.0111712	0.0111953	0.0113048	0.0113283	0.0112539	0.0111706	0.0111407	0.0112128	0.0113407	0.0111854	0.0113283	0.0112099	0.0111564	0.0111809	0.0113139	0.0112291	0.011332	0.0113839	0.0112107	0.0113069	0.0113005	0.011334	0.0112378	0.0111587	0.0113004	0.0111832	0.0112739	0.01112	0.0112446	0.0112344	0.011294	0.0112028	0.0112909	0.0112012
P75 weight		0.0329787	0.0328498	0.0329607	0.0329104	0.0328854	0.0328554	0.0330129	0.0331081	0.0330852	0.0329562	0.0328786	0.032955	0.0330328	0.0330564	0.0330072	0.0329706	0.0329053	0.0329595	0.0329884	0.0330202	0.032943	0.0329678	0.0329121	0.0330424	0.0329545	0.0330673	0.0329551	0.0329824	0.0331847	0.0329663	0.0329796	0.0330254	0.0330514	0.0329099	0.0328569	0.032967	0.0328796	0.0329787	0.0329609	0.032982	0.0329322	0.0328642	0.0328849	0.0329667	0.032963
P95 weight		0.0422077	0.0422206	0.0423016	0.0422545	0.0422537	0.042227	0.0423145	0.0423757	0.0423222	0.0423029	0.0422716	0.0423532	0.0422786	0.0422856	0.0423612	0.0422505	0.0422846	0.0422173	0.0423337	0.0422853	0.0423056	0.0423288	0.0422769	0.0423353	0.0422845	0.0421883	0.0422879	0.0422934	0.0423719	0.0423077	0.0422759	0.0423245	0.0423643	0.0422607	0.04234	0.0423722	0.0422682	0.0422729	0.0423377	0.0422723	0.042251	0.0423209	0.0422704	0.0423839	0.0423607
MIN weight		1.11109e-06	1.01398e-06	1.34003e-07	4.03124e-07	2.81481e-07	4.46284e-07	3.39842e-08	2.54361e-07	6.87247e-07	4.9588e-07	1.88585e-06	4.30778e-08	2.20291e-07	4.74795e-07	2.21295e-07	2.62785e-07	4.21626e-07	1.05279e-06	7.74527e-10	3.18525e-08	4.98967e-09	8.9534e-08	2.39852e-07	2.09309e-07	1.98395e-08	4.55965e-07	2.81305e-07	1.41894e-07	1.55768e-06	2.29626e-07	5.31301e-07	1.43451e-06	8.79526e-09	5.1235e-07	1.60388e-07	6.03755e-07	3.11911e-07	2.17129e-07	7.56816e-08	1.509e-07	4.43987e-07	2.65298e-07	8.55921e-07	3.20385e-08	6.77769e-07
MAX weight		0.0608365	0.0601325	0.0611185	0.0632535	0.0610054	0.0588246	0.0605537	0.0610198	0.0630411	0.0611423	0.0609343	0.0592641	0.0642101	0.0658133	0.0654865	0.0594215	0.0667847	0.0599677	0.0623829	0.0600809	0.0626453	0.0605315	0.0614437	0.0657603	0.0665955	0.063997	0.0644999	0.0585835	0.0593164	0.0609528	0.0656089	0.0589824	0.0595038	0.0589683	0.0662215	0.0599948	0.060683	0.0588979	0.0641352	0.0634816	0.0648998	0.0629941	0.0580052	0.0600094	0.0601602
MEAN weight		0.0222009	0.022169	0.022234	0.0221813	0.0221989	0.022172	0.0222609	0.0222932	0.0222284	0.0221977	0.0221892	0.022181	0.0222017	0.0222816	0.0222994	0.022251	0.0221973	0.0221324	0.0222353	0.0222776	0.0221929	0.0222718	0.0221811	0.0221759	0.022197	0.0222794	0.0222275	0.0222427	0.0223709	0.0221708	0.0222388	0.0222774	0.022302	0.0221964	0.0221499	0.0222767	0.0221878	0.0222325	0.0221728	0.0222244	0.0221928	0.0221965	0.0221918	0.0222495	0.0222179
STDEV weight		0.0128275	0.0128027	0.0128296	0.0128135	0.0128034	0.0127915	0.0128415	0.0128575	0.0128675	0.012835	0.0128119	0.0128559	0.0128551	0.0128261	0.0128295	0.0128184	0.0128227	0.0128373	0.0128687	0.0128183	0.0128495	0.0128368	0.0128313	0.0128522	0.0128292	0.0128137	0.0128396	0.0128051	0.0128573	0.0128274	0.0128153	0.0128345	0.0128439	0.0128235	0.0128266	0.0128072	0.012828	0.012813	0.0128672	0.0128302	0.0128226	0.0128173	0.0128241	0.0128354	0.0128516
sum_weight	simulation	new_wt_COMP_HIP_KNEE	new_wt_EDAC_30_AMI	new_wt_EDAC_30_HF	new_wt_EDAC_30_PN	new_wt_HAI_1	new_wt_HAI_2	new_wt_HAI_3	new_wt_HAI_4	new_wt_HAI_5	new_wt_HAI_6	new_wt_H_COMP_1_STAR_RATING	new_wt_H_COMP_2_STAR_RATING	new_wt_H_COMP_3_STAR_RATING	new_wt_H_COMP_5_STAR_RATING	new_wt_H_COMP_6_STAR_RATING	new_wt_H_COMP_7_STAR_RATING	new_wt_H_GLOB_STAR_RATING	new_wt_H_INDI_STAR_RATING	new_wt_IMM_3	new_wt_MORT_30_AMI	new_wt_MORT_30_CABG	new_wt_MORT_30_COPD	new_wt_MORT_30_HF	new_wt_MORT_30_PN	new_wt_MORT_30_STK	new_wt_OP_8	new_wt_OP_10	new_wt_OP_13	new_wt_OP_22	new_wt_OP_23	new_wt_OP_29	new_wt_OP_32	new_wt_OP_36	new_wt_OP_18B	new_wt_OP_35_ADM	new_wt_OP_35_ED	new_wt_OP_3B	new_wt_PC_01	new_wt_PSI_4_SURG_COMP	new_wt_PSI_90_SAFETY	new_wt_READM_30_CABG	new_wt_READM_30_COPD	new_wt_READM_30_HIP_KNEE	new_wt_READM_30_HOSP_WIDE	new_wt_SEP_1
1	1	0.0321926	0.0137674	0.00765305	0.0388695	0.0153206	0.00948596	0.0337388	0.017078	0.00534823	0.00805187	0.0332989	0.0187079	0.0415065	0.0113131	0.0306283	0.0238038	0.022791	0.0369523	0.00609526	0.0369129	0.0280183	0.0330317	0.030123	0.0141036	0.0223978	0.0400435	0.00199345	0.0263777	0.0282084	0.0159867	0.0252459	0.0133951	0.0231352	0.012088	0.0226611	0.0239562	0.00421368	0.00466711	0.024954	0.0289523	0.0207087	0.00625927	0.0322233	0.0412249	0.032515
1	2	0.0439097	0.00430315	0.0309699	0.0407884	0.0129924	0.0302226	0.0365512	0.0362434	0.014608	0.0356113	0.02492	0.0322326	0.0380541	0.00443049	0.00329868	0.0115679	0.0106958	0.0362855	0.031329	0.0118395	0.0391903	0.0216391	0.0313897	0.0321217	0.0249715	0.00344839	0.0286836	0.0341557	0.0376596	0.00433175	0.0231576	0.0160729	0.00913801	0.00483597	0.0102129	0.0456985	0.000408691	0.0109328	0.00104715	0.038613	0.0310244	0.000610935	0.0156596	0.0387932	0.00534927
1	3	0.0293943	0.0375277	0.0371683	0.00866093	0.0112659	0.0134685	0.0323501	0.0262002	0.0120675	0.0238589	0.034062	0.0290681	0.0335648	0.0338816	0.0250203	0.0326672	0.036431	0.00819584	0.0327232	0.0135256	0.000323795	0.0201682	0.0288258	0.016181	0.0207958	0.0245999	0.0102394	0.00323355	0.0100234	0.00502528	0.0202054	0.0375086	0.0243999	0.0377551	0.0246273	0.016005	0.0310922	0.0221978	0.00646466	0.00909573	0.0157815	0.0370471	0.0220005	0.0191591	0.0261422
1	4	0.00827339	0.0172342	0.0203006	0.0119098	0.0287038	0.0344042	0.0280313	0.014035	0.0351844	0.0143471	0.0270996	0.0146812	0.0190669	0.0226089	0.00391709	0.0203267	0.00116125	0.0316575	0.0375314	0.0267583	0.0330739	0.0159757	0.019819	0.0289773	0.0213152	0.0176972	0.0388799	0.00882856	0.0367324	0.00780029	0.0193629	0.018154	0.00327834	0.0424494	0.0202028	0.0226867	0.026628	0.040392	0.0347472	0.00424829	0.0203027	0.0246155	0.0046058	0.028667	0.0433276
1	5	0.0197709	0.0213279	0.0140113	0.0357672	0.0234269	0.0175956	0.0403393	0.0116665	0.00887889	0.0325448	0.000340533	0.0119452	0.0168715	0.023806	0.0295036	0.0307876	0.0318447	0.0237494	0.0243022	0.0280047	0.0364144	0.00152249	0.0292031	0.0068303	0.0404845	0.00339599	0.0239258	0.0354925	0.0180105	0.0202961	0.0391019	0.00859377	0.0310081	0.017277	0.0332072	0.00572382	0.0193549	0.0119163	0.023499	0.00849988	0.0377295	0.0262827	0.00787673	0.031894	0.0359747
1	6	0.0263828	0.0227315	0.0342984	0.00974281	0.0190739	0.0282667	0.0188301	0.00695266	0.0351177	0.000270336	0.0305301	0.00851837	0.0220484	0.0230543	0.0370994	0.0164888	0.00765903	0.0178333	0.00391869	0.0120491	0.0347958	0.033251	0.0215591	0.0308846	0.0303877	0.029428	0.0154926	0.0170341	0.0312229	0.0112837	0.0320698	0.0346757	0.0286887	0.00993453	0.0312311	0.0129156	0.0161056	0.0385989	0.0271466	0.0158996	0.0281337	0.0305606	0.0104926	0.032223	0.0151183
1	7	0.0192933	0.0356304	0.0189116	0.0297905	0.0308661	0.0181378	0.00089225	0.0373115	0.0331776	0.0269526	0.00573033	0.0222771	0.0415482	0.0298187	0.0188664	0.0429501	0.037532	0.00613294	0.0329551	0.0297743	0.0235031	0.0193893	0.0166789	0.000848875	0.0127138	0.0244878	0.0369096	0.0192417	0.0262454	0.0430521	0.0349486	0.00348614	0.00731002	0.0379546	0.00457324	0.00757332	0.0104583	0.03707	0.0123072	0.0189001	0.00241792	0.0127121	0.0203984	0.0118224	0.0364481
1	8	0.0151704	0.0105184	0.0247498	0.0119414	0.0118178	0.0131864	0.0340804	0.0205502	0.0102918	0.0292809	0.0274195	0.0173851	0.0121556	0.00624392	0.00573831	0.0363676	0.025069	0.0289441	0.0186244	0.0271623	0.0334368	0.0209643	0.0321892	0.0144869	0.013996	0.0314392	0.0227105	0.0370868	0.00946964	0.0377222	0.0302383	0.0192526	0.0310936	0.0293152	0.00763374	0.0250082	0.0284869	0.02757	0.0317306	0.0200066	0.00729831	0.0207713	0.0343177	0.0266345	0.0204433
1	9	0.0130469	0.0302176	0.026586	0.0280353	0.00907696	0.0266969	0.0262237	0.00776732	0.033572	0.0295633	0.0215967	0.01961	0.0373309	0.0121558	0.0278205	0.0295651	0.00108245	0.017147	0.0363168	0.0311858	0.0178791	0.0270758	0.0185192	0.0147792	0.0138292	0.0396774	0.0157904	0.0107468	0.011306	0.0386722	0.0289765	0.0218624	0.0392173	0.0120893	0.00456089	0.0226504	0.0128011	0.0272521	0.0361893	0.0293724	0.0198187	0.0242131	0.00324199	0.0360509	0.00883168
1	10	0.00927026	0.0312439	0.0159715	0.018751	0.0114918	0.00824156	0.0187889	0.032385	0.0115667	0.0253721	0.0340993	0.00884184	0.02429	0.0368969	0.0116595	4.95831e-05	0.0293872	0.000295633	0.0391502	0.025436	0.0308247	0.0330783	0.0115749	0.0223617	0.015109	0.0372099	0.0419105	0.0341867	0.0350684	0.0256333	0.0387855	0.0311063	0.0252578	0.0104557	0.0322875	0.0245924	0.0296208	0.00429875	0.0218317	0.0100241	0.0126232	0.00458451	0.0291115	0.0331455	0.0121285
1	11	0.0274165	0.0293274	0.0152146	0.0384258	0.0395523	0.0223591	0.0183713	0.0256469	0.00788728	0.00481712	0.0257359	0.0394459	0.0299037	0.0220638	0.025675	0.0194165	0.00823317	0.0302295	0.0368859	0.00632676	0.011329	0.0275761	0.0201023	0.0199722	0.03213	0.0262182	0.0324935	0.0335533	0.00262882	0.0115372	0.0311594	0.0175092	0.00185905	0.0370694	0.0418211	0.00137083	0.00705987	0.0391432	0.0146226	0.00427468	0.0142712	0.0128802	0.0410906	0.00998841	0.0354051
1	12	0.00419522	0.030689	0.010416	0.00144226	0.0469146	0.0449417	0.0166971	0.0270544	0.0390043	0.00144834	0.0423595	0.00159871	0.0462504	0.0139993	0.0166608	0.0096522	0.0257193	0.00495264	0.0080237	0.0238412	0.0308038	0.0481216	0.00233996	0.0489749	0.0130607	0.0205342	0.0118329	0.0014503	0.0199715	0.033223	0.0210294	0.00347362	0.0164893	0.0448795	0.043727	0.0177535	0.0340751	0.02767	0.00977159	0.00102015	0.0277509	0.000667229	0.00784317	0.0476538	0.0500223
1	13	0.0142427	0.0318599	0.011206	0.00194052	0.0422184	0.0198528	0.00518815	0.031447	0.0142053	0.0246731	0.031796	0.0150135	0.0375325	0.00385189	0.0324896	0.0423702	0.00195357	0.00259906	0.0103957	0.0358356	0.0412534	0.0054162	0.0249686	0.00833192	0.0246463	0.037988	0.0405723	0.0175802	0.0295191	0.0159516	0.0232583	0.0307949	0.0344458	0.0408634	0.0379966	0.0242305	0.0116215	0.0412195	0.00334083	0.0194321	0.0125132	0.0131167	0.0373123	0.00739695	0.00555807
1	14	0.0428518	0.0361341	0.0374989	0.0226832	0.0251608	0.0362951	0.040945	0.0367773	0.0271674	0.035526	0.00481189	0.0307174	0.0272931	0.024997	0.000748676	0.0270273	0.0447543	0.0179261	0.0280136	0.0143682	0.0199455	0.0446697	0.0354172	0.0223281	0.0180219	0.0318283	0.0066103	0.00918325	0.00840138	0.0351156	0.0155647	0.0306428	0.00246789	0.00200391	2.9534e-05	0.00791812	0.0193549	0.0039239	0.0338269	0.0194713	0.00408595	0.0212986	0.016755	0.00977977	0.0196584
1	15	0.00784076	0.0178545	0.045757	0.00636232	0.0358352	0.0296155	0.0217997	0.0263431	0.0216262	0.0427695	0.00643057	0.0324092	0.0348378	0.0147224	0.0472969	0.0272199	0.0277684	0.00970841	0.00409512	0.0448406	0.0455123	0.00619595	0.0116252	0.0198581	0.0281133	0.0358591	0.0147373	0.0156264	0.00487571	0.0318354	0.00145592	0.0250563	0.026182	0.0209991	0.018565	0.0325527	0.00598292	0.00610426	0.0184578	0.0264905	0.0145014	0.0301984	0.0185226	0.0262486	0.00931049
1	16	0.0297736	0.035668	0.0164239	0.0161365	0.0395524	0.0168946	0.0155339	0.00553472	0.0155088	0.0328641	0.010791	0.00378759	0.0162343	0.0016612	0.039222	0.0138297	0.0356068	0.0372041	0.0246229	0.0153241	0.0224166	0.0317313	0.0244156	0.000345755	0.0242136	0.0311521	0.0146352	0.0375185	0.0203494	0.00294953	0.0159626	0.0236659	0.039713	0.030686	0.0143623	0.0234872	0.0317184	0.00926368	0.00627879	0.0351437	0.0388059	0.0328105	0.0117379	0.0343566	0.0201059
1	17	0.00831768	0.0159772	0.0182348	0.0393466	0.00826501	0.00296288	0.0163597	0.0107574	0.00878464	0.0274687	0.031964	0.0231181	0.0345271	0.0340281	0.0246679	0.0369621	0.0323671	0.0395434	0.0338709	0.035983	0.0394205	0.0176941	0.00486675	0.0288297	0.0239073	0.0219427	0.021876	0.0189029	0.0179058	0.0402283	0.00085102	0.0312354	0.0308339	0.0124099	0.028642	0.00658588	0.00958464	0.00736024	0.0169242	0.0144511	0.0416617	0.0218318	0.0324417	0.023495	0.00261103
1	18	0.0113656	0.0129444	0.0290367	0.0146593	0.00434684	0.0406296	0.0449632	0.0250394	0.0308405	0.0394075	0.00232906	0.0281987	0.000108817	0.0151078	0.0394431	0.0365734	0.00292042	0.00171976	0.0303622	0.0445845	0.00410371	0.0454835	0.0460045	0.00229447	0.0299194	0.0033773	0.033601	0.037089	0.000878697	0.0336995	0.036409	0.0458752	0.0242312	0.00879272	0.0449801	0.00806935	0.0347223	0.0276206	0.0220282	0.0088164	0.00396807	0.0122886	0.0283238	0.00222882	0.00061395
1	19	0.00572032	0.00956829	0.0358218	0.0195662	0.0178716	0.0211208	0.0285213	0.0129882	0.0193234	0.00584992	0.0288524	0.0368738	0.0229383	0.0257429	0.0202518	0.0270646	0.0266691	0.00366909	0.0326081	0.0124561	0.00794193	0.00837851	0.00532354	0.0125683	0.0334044	0.0263003	0.0131241	0.00715356	0.0372871	0.0421335	0.0288563	0.0290836	0.0324031	0.0321351	0.0439322	0.00327479	0.0103072	0.0195054	0.0236808	0.0263462	0.0131182	0.0321908	0.0211491	0.0390769	0.0378469
1	20	0.0378887	0.0445776	0.0354083	0.0401856	0.040303	0.0164166	0.0092305	0.00698732	0.00916831	0.0362558	0.0153645	0.0204483	0.0454652	0.0139974	0.00556008	0.0303248	0.0173059	0.020182	0.0269016	0.0125547	0.0119689	0.00352413	0.0287582	0.00406275	0.0267534	0.00571677	0.0120383	0.00509386	0.0408203	0.0175565	0.0398052	0.00861935	0.012643	0.0121066	0.020401	0.00966547	0.0341062	0.0203062	0.00372936	0.0283918	0.0444668	0.0323754	0.0113889	0.0407024	0.0404733
1	21	0.0270615	0.0391903	0.0156649	0.0439501	0.00305749	0.00264896	0.0189168	0.010111	0.0440904	0.0229467	0.0363248	0.0372194	0.00725842	0.00600267	0.01956	0.0358928	0.0156212	0.00757353	0.0365328	0.0204342	0.0180055	0.0232793	0.0375436	0.0232651	0.0214185	0.0303651	0.0409879	0.032807	0.00643894	0.0426585	0.0358745	0.00923808	0.00806526	0.0148181	0.0421098	0.00210998	0.010002	0.00409516	0.0209755	0.0132897	0.0199077	0.0247786	0.0316956	0.0146126	0.0216
1	22	0.0339382	0.024236	0.014433	0.0344604	0.0100227	0.0150564	0.0350028	0.0123423	0.0327565	0.0338249	0.0348239	0.0221922	0.0213237	0.0253859	0.0347457	0.012395	0.0104204	0.0168262	0.00351923	0.030414	0.0360919	0.0212621	0.0277634	0.0118566	0.00107588	0.0196548	0.0237865	0.038918	0.0356044	0.014971	0.00644688	0.0265133	0.0303293	0.0300272	0.0362898	0.0121412	0.00416316	0.0327721	0.00605237	0.00973227	0.0169839	0.022633	0.0342628	0.0360968	0.00645206
1	23	0.0319264	0.00671645	0.00806224	0.0306277	0.00549317	0.0305243	0.0365769	0.0212369	0.0283773	0.0142382	0.032222	0.00861124	0.0382896	0.0326875	0.00311791	0.0212543	0.0143381	0.0337385	0.0379753	0.0267998	0.022293	0.0191232	0.0286129	0.00495369	0.0292029	0.0219373	0.0348913	0.0205108	0.0212661	0.0173033	0.0385732	0.00590725	0.0313001	0.0075562	0.0380208	0.00297274	0.0370899	0.0218298	0.0144361	0.0130305	0.0165328	0.0305195	0.0247958	0.0043002	0.0302269
1	24	0.0468916	0.0311373	0.00985016	0.0398797	0.0265581	0.0269237	0.0408194	0.00047276	0.00695047	0.0176131	0.0433872	0.0431974	0.0144481	0.0101347	0.00238981	0.0366175	0.0432432	0.0160442	0.00325166	0.0092268	0.0425218	0.00121624	0.0346344	0.00528097	0.000600398	0.0118509	0.0246363	0.00207152	0.0140772	0.0207174	0.0116128	0.0116676	0.0440845	0.0145195	0.0130357	0.0461191	0.0407386	0.0146812	0.0178377	0.00110672	0.0205359	0.0455674	0.0272413	0.0208812	0.0437268
1	25	0.0188956	0.0163051	0.00532512	0.0259973	0.010568	0.0377485	0.00989003	0.0332845	0.0339731	0.0122858	0.0130274	0.0329877	0.0208014	0.0382572	0.0397343	0.0190003	0.0375277	0.0253716	0.0186989	0.0372956	0.00485633	0.0161116	0.0293156	0.00278359	0.0335122	0.0342768	0.0187325	0.00225945	0.0177112	0.0316987	0.0196346	0.0217765	0.0129774	0.0195041	0.0196673	0.0332202	0.0321797	0.0112698	0.00257091	0.00494429	0.04147	0.00974061	0.0378028	0.0430758	0.0119332
1	26	0.0353306	0.0214056	0.0166434	0.0171255	0.0287172	0.0338901	0.0164455	0.00896516	0.0179775	0.012947	0.0392614	0.0156302	0.0201246	0.000231704	0.0140358	0.0224717	0.00375759	0.0370638	0.0209388	0.0286128	0.040569	0.0304144	0.00655507	0.00838648	0.0312082	0.0396398	0.0058787	0.0177189	0.017181	0.0432058	0.0426204	0.0420822	0.0412303	0.003172	0.0385268	0.0260045	0.0371765	0.040615	0.0186583	0.0123391	0.00534129	0.00675715	0.00866446	0.0103401	0.0141389
1	27	0.00879154	0.0202357	0.0363494	0.0221425	0.00256051	0.0121374	0.00301974	0.0143934	0.0437318	0.00584928	0.0488675	0.0259119	0.0400532	0.0100484	0.0207857	0.019078	0.0101155	0.0187098	0.0509146	0.0518438	0.0217026	0.0206568	0.013183	0.00261552	0.000112737	0.00570817	0.0464611	0.0119615	0.0228248	0.0250367	0.0131333	0.00886726	0.00321072	0.0392408	0.00190223	0.0402997	0.0398909	0.0524685	0.0362725	0.00729074	0.0270207	0.0273436	0.0190622	0.00188722	0.0463069
1	28	0.0223656	0.0142619	0.0356065	0.0328591	0.0111917	0.0329466	0.037078	0.00749092	0.0296694	0.0291151	0.0210412	0.0263462	0.0307219	0.0245404	0.00158283	0.00623786	0.0163414	0.0364065	0.0196198	0.0286576	0.0313388	0.0192343	0.0213128	0.0213767	0.0316352	0.0113665	0.0144232	0.00945591	0.021846	0.00339386	0.0277966	0.0108003	0.00660652	0.0253779	0.0226787	0.0189838	0.0190039	0.0362588	0.0309117	0.000327499	0.0334852	0.012704	0.0347939	0.0331405	0.037667
1	29	0.0376294	0.03727	0.0142636	0.0131097	0.0227279	0.0261694	0.00146633	0.00389505	0.0481935	0.00834848	0.00622134	0.0332027	0.0422158	0.00109225	0.00400818	0.0229352	0.0145675	0.0378416	0.00901599	0.0157741	0.0427305	0.0160214	0.00188828	0.00283831	0.0179161	0.0229453	0.0389512	0.043591	0.041344	0.0186356	0.0314835	0.0246763	0.000222434	0.0329516	0.00868089	0.0302084	0.0237397	0.0409341	0.0203443	0.0154301	0.0484843	0.00515703	0.0308943	0.0155924	0.0243907
1	30	0.00921935	0.0389954	0.0134573	0.0258018	0.0335725	0.0282332	0.0379999	0.00513416	0.0103218	0.00610819	0.0244648	0.0389695	0.012141	0.0324411	0.0257282	0.029902	0.0393864	0.0382316	0.0368354	0.0171565	0.00157346	0.021104	0.0254398	0.0252098	0.00651442	0.0176201	0.0223276	0.0383098	0.00411877	0.0353122	0.0181858	0.0393064	0.0135293	0.00752352	0.0238865	0.0232039	0.0389403	0.00168703	0.00488024	0.00190748	0.0255996	0.0335259	0.030619	0.00128867	0.0342866
1	31	0.00386451	0.014906	0.0196855	0.00156097	0.0156552	0.0241722	0.0292729	0.0396955	0.0403873	0.0320786	0.0363429	0.0317281	0.0361157	0.0280675	0.0371223	0.0289634	0.017321	0.0128801	0.0183063	0.00616779	0.0137956	0.02063	0.0192386	0.014055	0.0273934	0.0421689	0.00363825	0.0235945	0.036846	0.0324975	0.0277407	0.000365124	0.0121892	0.013829	0.0326099	0.0275129	0.00796574	0.0324015	0.0355116	0.0221747	0.00105999	0.0353497	0.0132825	0.0159678	0.013888
1	32	0.0352668	0.0148974	0.0135266	0.0416902	0.0229626	0.0043849	0.0282346	0.029361	0.0163045	0.0419322	0.0199281	0.00682701	0.0172449	0.00983087	0.0181498	0.0297835	0.0362527	0.00927416	0.0140895	0.0231245	0.0394929	0.0364518	0.0342909	0.0293312	0.0410286	0.000194163	0.00631199	0.0277256	0.0115916	0.00647568	0.0389098	0.0237189	0.0388334	0.0206335	0.0278574	0.041222	0.014744	0.018722	0.00816569	0.0282244	0.0284895	0.0270596	0.000859019	0.00971952	0.00688091
1	33	0.0336848	0.012203	0.0304356	0.0397284	0.0203489	0.0299825	0.0103734	0.00310683	0.0111635	0.010303	0.0396481	0.000539353	0.0307693	0.0326401	0.00446466	0.0134199	0.0225932	0.00523163	0.0158013	0.00237436	0.031746	0.0136292	0.0402844	0.00160649	0.0392924	0.0235511	0.0241238	0.0294233	0.0189099	0.00918014	0.00265866	0.0370412	0.039132	0.0420794	0.0386894	0.000331068	0.0284878	0.0220273	0.0418201	0.00473484	0.025612	0.042728	0.00560865	0.0355586	0.0329327
1	34	0.0146892	0.0051278	0.0259183	0.00486625	0.0175054	0.0140438	0.039107	0.0280034	0.0283517	0.00762032	0.0396906	0.0208652	0.0319787	0.0369969	0.0144934	0.0172575	0.0331074	0.0382052	0.0391414	0.0175189	0.0321022	0.00557102	0.0248726	0.00938941	0.0344742	0.0241414	0.0113568	0.00100058	0.0143056	0.0250864	0.0397982	0.0166085	0.0177685	0.00285595	0.0152669	0.0215135	0.0324787	0.0333541	0.0243787	0.0271898	0.0204787	0.00902978	0.0384033	0.0262661	0.0178203
1	35	0.0107902	0.0415623	0.0278715	0.0134134	0.0201188	0.0146529	0.031299	0.0398578	0.0396564	0.00876047	0.0125482	0.0134203	0.00552431	0.0202393	0.00221985	0.0352466	0.045221	0.0309285	0.02291	0.0197864	0.0305421	0.0153718	0.0169756	0.00175346	0.038694	0.0155054	0.0344576	0.00781564	0.0410806	0.000975864	0.0424748	0.02248	0.0335751	0.0225976	0.003825	0.0442074	0.0345394	0.0213767	0.0158322	0.0228272	0.0024124	0.00726866	0.0156884	0.0296991	0.0219965
1	36	0.00992471	0.0400681	0.0199531	0.00628773	0.0312254	0.029029	0.0177141	0.0135755	0.0268686	0.0123581	0.0105557	0.0386123	0.0240388	0.0313971	0.0371866	0.0271913	0.0419441	0.0305932	0.0316489	0.02247	0.0125642	0.024791	0.0288381	0.0300911	0.0131356	0.0248687	0.0274357	0.0222543	0.0121282	0.0309607	0.00937668	0.0345559	0.00460916	0.00110265	0.0272316	0.0309469	0.0386731	0.0014226	0.0353859	0.0015787	0.0269291	0.0117412	0.00896115	0.017396	0.0203794
1	37	0.0221664	0.00276441	0.0329528	0.0406661	0.0427902	0.026883	0.0443313	0.029489	0.00720208	0.035992	0.00320579	0.0150317	0.008428	0.0216874	0.010337	0.0144462	0.00810985	0.0212504	0.00334016	0.0250429	0.0301033	0.00738966	0.0282668	0.0429911	0.0140211	0.0117474	0.0342049	0.0269769	0.016969	0.00882257	0.0456599	0.0433279	0.0202037	0.0247812	0.0287032	0.0174924	0.00323295	0.0355747	0.0196982	0.0221009	0.00612026	0.0279328	0.0161523	0.0234341	0.0279762
1	38	0.00398411	0.0392008	0.0243829	0.0516172	0.00181785	0.0216887	0.0186567	0.0133541	0.0184344	0.0453699	0.0118541	0.000922875	0.0245817	0.027076	0.0253559	0.0380575	0.0483455	0.0283302	0.0146359	0.0334878	0.0231584	0.0282408	0.00627913	0.00555793	0.0228327	0.0449557	0.0136548	0.00522652	0.0158079	0.00149296	0.00553031	0.0365316	0.0216617	0.039042	0.014961	0.0164803	0.00475613	0.00160651	0.0330877	0.0174458	0.0105404	0.0100818	0.045415	0.0437925	0.0407063
1	39	0.0418673	0.0111917	0.0134805	0.0315218	0.0364949	0.00667307	0.0359687	0.0255479	0.011073	0.00119773	0.0364369	0.00969801	0.00810535	0.0263095	0.0228471	0.00679166	0.0351538	0.0279859	0.00640806	0.0271933	0.0190747	0.00516988	0.017824	0.0384379	0.0461914	0.0170338	0.012025	0.0394118	0.0156434	0.0195571	0.00983146	0.0381142	0.0224068	0.00812388	0.0151184	0.0401333	0.0506123	0.0200149	0.0217063	0.0331429	0.0166848	0.010137	0.0294546	0.000678132	0.0315254
1	40	0.0329969	0.00848827	0.00438476	0.0313502	0.0060786	0.00432675	0.033478	0.0355866	0.0285853	0.0296327	0.0184516	0.00407559	0.0213477	0.00808045	0.0349754	0.0312517	0.0356268	0.0147128	0.0325289	0.0167514	0.0296742	0.0199751	0.0363388	0.0277219	0.000699039	0.03071	0.0362299	0.0102247	0.0317424	0.0312139	0.0267858	0.0364676	0.0155986	0.00667374	0.0298089	0.00771076	0.0342533	0.0362991	0.0042436	0.0172303	0.0380497	0.00547706	0.0188939	0.0217335	0.0135339
1	41	0.035349	0.0425375	0.022511	0.0155295	0.00582032	0.043733	0.0426866	0.00842348	0.0195216	0.0156345	0.000849715	0.0355345	0.042512	0.00210131	0.0124425	0.0123785	0.0372497	0.0306263	0.0341824	0.0226227	0.0370069	0.033564	0.0163618	0.0179854	0.0417622	0.0113867	0.0260536	0.000964443	0.0176899	0.0339563	0.0311226	0.00841768	0.0115816	0.0432212	0.0201392	0.0318541	0.00173041	0.0398064	0.00781663	0.00618013	0.0391159	0.00497616	0.0191714	0.00184468	0.0140446
1	42	0.0252137	0.00527131	0.0122135	0.0372524	0.0118409	0.00227802	0.0192764	0.0328325	0.0213112	0.0141824	0.0153843	0.0369895	0.0318806	0.0351613	0.00550465	0.0157773	0.0420039	0.0125071	0.0436032	0.0276732	0.0144747	0.0363889	0.0330632	0.0368264	0.0204638	0.020537	0.0199033	0.0172729	0.00454304	0.00600113	0.0282958	0.00113604	0.00320112	0.0235128	0.024078	0.0342518	0.0207557	0.0381	0.00711585	0.0341195	0.00278767	0.0372218	0.0281169	0.0398669	0.0198082
1	43	0.0332986	0.018533	0.0374974	0.0378195	0.0311201	0.0100717	0.00392238	0.0349897	0.0257786	0.01605	0.00439198	0.0409655	0.0193294	0.0191429	0.00910827	0.00342878	0.00490608	0.0193972	0.0353909	0.00723016	0.0169319	0.0313738	0.0295073	0.020558	0.0372513	0.0144429	0.0144813	0.0196705	0.0381814	0.0329024	0.0340627	0.0246695	0.0168485	0.0199334	0.0313398	0.0300628	0.0266029	0.00200829	0.0338664	0.0219677	0.00474955	0.0337494	0.036001	0.0113194	0.00514574
1	44	0.0407412	0.0298927	0.0081696	0.0300898	0.00588766	0.0405301	0.0163625	0.0107431	0.0327224	0.0159339	0.0211397	0.000643846	0.0333314	0.0309302	0.019805	0.0406023	0.0225481	0.00997294	0.0172906	0.0180235	0.0313915	0.0182866	0.0168313	0.0188681	0.0123337	0.0103928	0.0325115	0.0189391	0.0147441	0.0373357	0.0111838	0.00626003	0.0334083	0.0227362	0.0349817	0.0345688	0.00312189	0.0237152	0.0251317	0.00897891	0.0360442	0.0300829	0.0233555	0.00927195	0.040164
1	45	0.042223	0.0172143	0.0460617	0.0247304	0.0458699	0.0294426	0.00277735	0.0277008	0.0408853	0.0367723	0.03061	0.0383374	0.0400956	0.0383046	0.0144297	0.00989415	0.0118348	0.0140069	0.0175649	0.0139078	0.0135425	0.0331966	0.0190595	0.0458334	0.0271295	0.0234541	0.0252997	0.0168565	0.00100783	0.016543	0.0177451	0.0321325	0.0017382	0.0201185	0.0297966	0.0439028	0.000573037	0.0114277	0.00553186	0.00894775	0.00151691	0.00721117	0.00849073	0.0125271	0.0337538
1	46	0.00185405	0.0146768	0.0116491	0.0505277	0.0139249	0.0426703	0.0156854	0.0103139	0.0173662	0.0215693	0.00382621	0.0267312	0.00886165	0.0349651	0.00434884	0.0374007	0.0381175	0.0469918	0.0385603	0.0136921	0.0204662	0.0290038	0.0136432	0.0135016	0.00150764	0.0294665	0.00414207	0.00501714	0.0462773	0.0184949	0.0233523	0.0128161	0.0241112	0.0329365	0.0457881	0.0208643	0.0238471	0.0434421	0.0315396	0.0164788	0.0334637	0.0155916	0.00609686	0.0303709	0.00404723
1	47	0.00941005	0.0249003	0.0176373	0.0316152	0.0201725	0.0323735	0.0327134	0.0309257	0.0138099	0.0255857	0.0206559	0.0325682	0.0277603	0.00283619	0.0342245	0.0228445	0.032034	0.0070843	0.023093	0.032435	0.0294323	0.00947323	0.0184102	0.0238715	0.0335724	0.0213471	0.00632172	0.0125529	0.000263484	0.0122722	0.0251293	0.0261268	0.000492744	0.0301462	0.00735344	0.0347967	0.00212841	0.0365618	0.0226307	0.0258931	0.0304132	0.0366401	0.036452	0.0332646	0.00977446
1	48	0.0010545	0.0138324	0.0190705	0.000757355	0.0317545	0.0302813	0.0384099	0.036446	0.00220534	0.000330409	0.0342218	0.0168591	0.00293287	0.00143791	0.00478804	0.041043	0.0268652	0.00585607	0.0184438	0.0357654	0.00687723	0.0387727	0.0360245	0.0354222	0.0277091	0.00220957	0.0382045	0.00306402	0.0136211	0.038614	0.0219473	0.0278329	0.0284591	0.0134784	0.0137625	0.0381245	0.0226035	0.0395576	0.0169607	0.0287791	0.0340509	0.0385543	0.0278366	0.0269469	0.0182315
1	49	0.0346843	0.0359541	0.0121516	0.0155007	0.0340193	0.00155157	0.0228574	0.0211186	0.0394922	0.0333989	0.0249001	0.0102004	0.00137351	0.0122017	0.0223104	0.0333301	0.00108019	0.0196746	0.0286343	0.0211373	0.0303676	0.00139478	0.00973866	0.0104015	0.0275273	0.0193088	0.0330733	0.0164284	0.0369381	0.0298375	0.0287843	0.0315611	0.0280186	0.0308653	0.0166558	0.000348321	0.0350807	0.0216339	0.0108875	0.0310186	0.0386749	0.0204081	0.0219363	0.0386672	0.00487193
1	50	0.0330814	0.0440172	0.0314283	0.0426149	0.00119778	0.0237137	0.01999	0.0138239	0.0165433	0.0193505	0.0282635	0.0127208	0.00991362	0.00047065	0.0441263	0.0178331	0.0338873	0.00677916	0.0157855	0.0191024	0.0325764	0.0273143	0.0279463	0.039653	0.0277997	0.0495839	0.0381302	0.00546851	0.0155399	0.00484234	0.0323972	0.0105157	0.023505	0.000967814	0.0168743	0.0306221	0.0441216	0.0473647	0.00580501	0.0170108	0.00103414	0.0261513	0.02175	0.00380546	0.0145771
1	51	0.0266292	0.0167863	0.0459126	0.0155278	0.000121939	0.0079163	0.0447516	0.0127606	0.0136367	0.0400839	0.0457905	0.0344011	0.000577244	0.00975224	0.0260616	0.00622487	0.00429154	0.00919375	0.0310829	0.0264313	0.0133301	0.0471673	0.0061993	0.0312702	0.0255339	0.0249728	0.0312164	0.0428776	0.0357098	0.0360628	0.0384542	0.00620838	0.0289891	0.0231381	0.0229735	0.0079963	0.000162362	0.00763269	0.0226194	0.0225142	0.0120084	0.0189247	0.0350682	0.0143349	0.0267016
1	52	0.0267673	0.00850168	0.0344063	0.00181348	0.0317277	0.00283283	0.0238517	0.0298355	0.0337093	0.00894509	0.0150718	0.0310152	0.0398917	0.0151556	0.0354933	0.00634458	0.00936346	0.0235623	0.0208586	0.0116046	0.0183148	0.0111895	0.024779	0.0358056	0.0267954	0.0413816	0.0390909	0.0299641	0.00455683	0.0269813	0.0297464	0.0262352	0.00832451	0.0144057	0.0364883	0.043476	0.0012029	0.00939341	0.040248	0.0400038	0.0293876	0.0131892	0.0122588	0.0120518	0.0139772
1	53	0.0391247	0.013416	0.00293497	0.0303344	0.0207126	0.0442617	0.0325831	0.0274584	0.0198565	0.0437378	0.0377923	0.00830539	0.00852368	0.0326365	0.0242707	0.0199867	0.00574332	0.0452109	0.00164924	0.0206516	0.0357048	0.0313822	0.00566249	0.0332554	0.000439702	0.0408729	0.034641	0.0314578	0.0246252	0.0209092	0.0053345	0.0463998	0.0169642	0.0157551	0.0424499	0.00244598	0.0443757	0.0243776	0.00892074	0.00555195	0.00507427	0.00189909	0.0029798	0.0159637	0.0233664
1	54	0.0172843	0.0430209	0.0264499	0.0247345	0.00529222	0.0416622	0.045083	0.0461817	0.0443456	0.00949017	0.0314336	0.0196547	0.000881848	0.0353761	0.023336	0.0219539	0.00834353	0.0282075	0.041325	0.0404716	0.00659376	0.00311837	0.0323793	0.0206328	0.0283371	0.035219	0.0222673	0.0158769	0.0115581	0.00344761	0.0385615	0.0435243	0.0105718	0.0130064	0.0121154	0.0262305	0.000964651	0.0324651	0.0179756	0.00680781	0.00732916	0.00485777	0.00304377	0.0343144	0.014273
1	55	0.0261988	0.0256621	0.0271344	0.0138053	0.0393923	0.00821299	0.0330307	0.0287334	0.0380499	0.0233123	0.0363481	0.0197319	0.0251512	0.0363141	0.00114761	0.0355261	0.00163926	0.0255424	0.000618446	0.00458029	0.0387868	0.0327801	0.00929692	0.0355977	0.02789	0.0377649	0.0049384	0.0320413	0.0108266	0.00210981	0.0203802	0.00114813	0.000669431	0.0210165	0.00614836	0.0174898	0.0265626	0.035225	0.03925	0.0228878	0.022254	0.0365002	0.0194569	0.0287226	0.0201247
1	56	0.0375847	0.0202044	0.0362838	0.0176155	0.0262112	0.0132166	0.0368481	0.00206463	0.0376505	0.030635	0.0220486	0.0400405	0.0392969	0.0315683	0.0138164	0.0341883	0.00385264	0.0149859	0.0163615	0.0289205	0.026788	0.0324807	0.0187599	0.00541344	0.00785119	0.0054635	0.0276977	0.0404407	0.00431231	0.0285209	0.0268591	0.0225979	0.0169915	0.00730733	0.0417954	0.0221791	0.0379629	0.0224468	0.00490733	0.0271783	0.0219379	0.00651886	0.0364836	0.00219802	0.00151351
1	57	0.0342397	0.000335285	0.0275231	0.0141633	0.0290696	0.0251797	0.00948304	0.0179185	0.0159036	0.0105243	0.0143589	0.0302015	0.0190198	0.0241314	0.00469842	0.0248861	0.0290723	0.0278581	0.0407345	0.00410371	0.015685	0.0248495	0.0360333	0.0129708	0.0358442	0.00566674	0.00352157	0.0117697	0.039536	0.0376573	0.0400667	0.0183219	0.0253603	0.0366205	0.0312109	0.000712324	0.00378754	0.0267164	0.0215032	0.0278845	0.0305333	0.0315763	0.0220431	0.0300422	0.0266817
1	58	0.00561585	0.0376207	0.0341219	0.0137278	0.0063455	0.0117083	0.0242526	0.00197931	0.00104223	0.0138483	0.0372626	0.0432758	0.0223094	0.0255673	0.0286783	0.0203122	0.0147132	0.0380066	0.00575399	0.0288838	0.0434248	0.0273117	0.0420869	0.00259145	0.0145218	0.0408862	0.0221865	0.033003	0.0103027	0.0152817	0.0323535	0.00388296	0.0304655	0.0160257	0.0283588	0.0113228	0.0261563	0.0324877	0.0327618	0.0205325	0.00465977	0.0440098	0.0113111	0.0155913	0.0234581
1	59	0.0148711	0.0167866	0.0429783	0.0363555	0.00308503	0.00604461	0.0163775	0.0103892	0.00893335	0.0082256	0.0121606	0.00680578	0.00512418	0.0216305	0.010414	0.0433837	0.0367	0.0407489	0.0229604	0.0101674	0.0148566	0.0364713	0.0296853	0.0291892	0.00117693	0.0258831	0.0146239	0.00128992	0.0176546	0.0431318	0.0312488	0.0351933	0.00667811	0.00519222	0.0163843	0.030924	0.0412575	0.0341736	0.0273246	0.0134825	0.0306	0.020472	0.0381888	0.046899	0.0338764
1	60	0.0341688	0.0353254	0.0228096	0.0117671	0.010315	0.0317421	0.0422271	0.0300033	0.00311416	0.0355281	0.00515202	0.0235072	0.0209946	0.00644451	0.011183	0.0313142	0.00269575	0.036456	0.0555381	0.0304495	0.0235767	0.00391345	0.0210477	0.0434029	0.0447918	0.0242713	0.00130871	0.00599518	0.0329001	0.0327089	0.0156387	0.0301838	0.0141709	0.0118144	0.0185331	0.00301935	0.0218909	0.0157194	0.00861247	0.00608399	0.0435056	0.00615677	0.0300937	0.0229125	0.0370123
1	61	0.0181526	0.00367217	0.00464506	0.0163417	0.0304684	0.0318792	0.0342291	0.044303	0.00512118	0.0320728	0.0398516	0.043537	0.0236521	0.00701691	0.045311	0.0136687	0.00705995	0.0305982	0.038183	0.0250951	0.0343864	0.00826505	0.0152511	0.0299917	0.00403029	0.0128565	0.0344372	0.0172491	0.0138461	0.0105963	0.0201351	0.0232907	0.0155601	0.0367182	3.78217e-05	0.012822	0.0423908	0.00773055	0.018146	0.0271498	0.0292399	0.0261102	0.0237122	0.00823384	0.0329544
1	62	0.0214364	0.0304011	0.0283329	0.0216863	0.012632	0.0241821	0.0295493	0.0268108	0.0136995	0.0297571	0.0186887	0.0352836	0.0276811	0.00941302	0.0287931	0.0242853	0.00164207	0.00759906	0.0338317	0.0396545	0.0223672	0.0110902	0.039675	0.0147739	0.0210443	0.0310635	0.0252881	0.0173557	0.0325328	0.0251744	0.00702326	0.0384683	0.00126352	0.0312375	0.0400551	0.0149874	0.00884817	0.0255429	0.0194895	0.0137246	0.042134	0.000906365	0.01589	0.0334931	0.00121141
1	63	0.0256689	0.00573902	0.00213214	0.0154519	0.0338829	0.00784676	0.0162106	0.0223422	0.0338589	0.0273714	0.0172116	0.0175594	0.0399695	0.0237865	0.0396422	0.0362972	0.00192674	0.0279037	0.0049373	0.0282091	0.038206	0.0375035	0.0275827	0.0201132	0.0258737	0.0018451	0.0370549	0.0224972	0.0270484	0.00923793	0.0337167	0.0325452	0.0054554	0.027757	0.00165707	0.0164316	0.0262626	0.0384704	0.03523	0.024642	0.0161833	0.0242028	0.0108776	0.0147342	0.0169235
1	64	0.0108671	0.0197643	0.0221216	0.0204741	0.0263612	0.0312134	0.0327935	0.0138661	0.0284677	0.0299783	0.0318837	0.00360912	0.0176883	0.01382	0.0234469	0.0264649	0.0140228	0.0154863	0.0328121	0.00554645	0.0178955	0.0350441	0.00223997	0.0355108	0.0117555	0.0324817	0.0439199	0.0038888	0.0217109	0.00165028	0.0318357	0.00120554	0.0413774	0.0248633	0.038239	0.0309818	0.030324	0.0448454	0.00774341	0.0129844	0.0186543	0.024741	0.0422185	0.0100748	0.0131261
1	65	0.026421	0.0337109	0.0393805	0.0196323	0.0318707	0.0333734	0.0229954	0.00517822	0.0235432	0.0163949	0.0216797	0.00731761	0.000410946	0.0297559	0.0297558	0.0141953	0.00951259	0.0300203	0.0341522	0.0345838	0.0292195	0.00393148	0.0421237	0.0182649	0.0223265	0.0367934	0.00453057	0.00366829	0.00617367	0.00864768	0.0299356	0.0389527	0.0281228	0.0328976	0.01613	0.019245	0.0155519	0.0129267	0.0322023	0.00556026	0.0174775	0.0109221	0.0427852	0.0402208	0.0175054
1	66	0.0177651	0.0207903	0.0125885	0.0165364	0.0242252	0.0388448	0.0211688	0.0168649	0.0103475	0.0327175	0.0409343	0.0411027	0.0257579	0.0246483	0.0154841	0.00272073	0.0321356	0.0375779	0.0340321	0.0138424	0.0200821	0.0204381	0.0176553	0.0323785	0.0292073	0.0289709	0.0278759	5.01009e-07	0.00355243	0.0276632	0.00958009	0.0412266	0.0179025	0.0182324	0.0215024	0.0097596	0.0352896	0.0333277	0.0258824	0.0142276	0.0316409	0.00744657	0.00334649	0.0335217	0.00920395
1	67	0.0186445	0.00018863	0.0178276	0.00871343	0.0346654	0.0319012	0.0196131	0.0101306	0.0120547	0.0369522	0.015544	0.0182566	0.0416405	0.00218161	0.00279036	0.0476764	0.0388358	0.0390157	0.0259477	0.0202096	0.0241966	0.00534113	0.0310478	0.0347269	0.00327789	0.0280543	0.0176838	0.043549	0.0269482	0.032859	0.0378611	0.0277374	0.0012824	0.019871	0.00166675	0.0353699	0.0329895	0.0228259	0.0347666	0.0192227	0.00170626	0.0355822	0.00928193	0.0126163	0.0167457
1	68	0.0484012	0.0226424	0.0356307	0.035057	0.0364219	0.0361051	0.0226669	0.00561355	0.0432468	0.0304702	0.0306092	0.0308855	0.0153884	0.0122858	0.0434718	0.00867295	0.0189654	0.0419186	0.0318269	0.0177762	0.0205379	0.0344256	0.028304	0.0226434	0.00608267	0.0132923	0.0218705	0.0176486	0.0155781	0.011756	0.0115854	0.000581142	0.00306219	0.0193939	0.00910422	0.018314	0.0110854	0.0350691	0.00744586	0.000416357	0.0361203	0.0427408	0.0413831	0.00236968	0.00113312
1	69	0.0138091	0.000885173	0.0300677	0.00160984	0.00411646	0.013751	0.0366491	0.0125158	0.00797142	0.0290344	0.041051	0.029753	0.0362448	0.00948543	0.00706663	0.0179824	0.0290327	0.0395062	0.015737	0.00760292	0.0357408	0.035887	0.0347837	0.0322065	0.00241896	0.0139252	0.038133	0.0276481	0.0345425	0.0383054	0.0258573	0.0301001	0.0403529	0.0257298	0.0249129	0.0194163	0.041431	0.00646427	0.0404217	0.00900452	0.011944	0.0118453	0.0208986	0.00735251	0.00680537
1	70	0.0228645	0.00854196	0.0326882	0.0264913	0.0134192	0.0220948	0.0259158	0.0279327	0.00495979	0.0157339	0.0240204	0.0160179	0.0335777	0.029346	0.00664436	0.00184707	0.0136101	0.044665	0.0435376	0.00718324	0.0432048	0.0168545	0.00627731	0.0209366	0.0405562	0.036243	0.00830291	0.041271	0.00309377	0.0442067	0.0287042	0.00356976	0.0237229	0.0269146	0.0385573	0.0227314	0.0310217	0.0433327	0.00415235	0.000818726	0.012571	0.0160157	0.0131095	0.0223852	0.0303544
1	71	0.00193439	0.0212974	0.0156212	0.00973699	0.0236556	0.0273423	0.0241527	0.0076559	0.0225252	8.77357e-05	0.0348842	0.0238383	0.0317063	0.0357147	0.0323676	0.0222311	0.00511776	0.0349896	0.031363	0.0368045	0.0176286	0.0187507	0.0215931	0.0352057	0.0391959	0.0357476	0.00263741	0.0343374	0.00890053	0.0207032	0.025513	0.0299666	0.00845317	0.0294208	0.0263995	0.019446	0.0146018	0.0274158	0.0104006	0.0256776	0.00945822	0.0382454	0.010279	0.0318996	0.0150963
1	72	0.00915531	0.00177887	0.0129428	0.0181633	0.0396934	0.000623958	0.039256	0.0311263	0.00178867	0.0130783	0.00400007	0.0384944	0.0417635	0.0374301	0.0346781	0.035068	0.0310387	0.0334929	0.0318735	0.0294266	0.019256	0.0105139	0.0116159	0.0376229	0.0108143	0.0128843	0.0169603	0.0268211	0.000656393	0.0383475	0.0121423	0.037179	0.0132009	0.0101822	0.03213	0.0310563	0.0219556	0.0424112	0.0174101	0.0239854	0.0118657	0.00418992	0.0413097	0.0254965	0.00511973
1	73	0.0140481	0.0187672	0.00144202	0.0062377	0.0105116	0.0251805	0.0409257	0.0245357	0.00378343	0.0353831	0.0254016	0.00498915	0.0335911	0.0423604	0.027224	0.000128303	0.00149603	0.0056423	0.00191334	0.0415746	0.0276064	0.0297975	0.0162287	0.041802	0.0238512	0.0370028	0.000490271	0.0222789	0.0377944	0.021916	0.0258473	0.00784126	0.0289066	0.0282752	0.00897664	0.0325979	0.0251336	0.00696835	0.0273645	0.0384106	0.0366459	0.0335808	0.0270987	0.0417247	0.00672407
1	74	0.000170115	0.0457861	0.0370062	0.045438	0.0342028	0.0256741	0.03891	0.0196073	0.0018792	0.0373538	0.00212029	0.0446825	0.0441608	0.0212139	0.0070409	0.0180197	0.0296197	0.00240874	0.019158	0.0243314	0.0172749	0.039281	0.00307305	0.0290015	0.0403269	0.0326711	0.0373554	0.0316983	0.00942248	0.00433565	0.0442735	0.0195332	0.0119775	0.00641453	0.0276048	0.00417796	0.0246761	0.000366495	0.00326027	0.00905782	0.0397626	0.00409094	0.0404988	0.00794999	0.0131317
1	75	0.0428893	0.0344775	0.0292113	0.018365	0.0200781	0.0384996	0.0210163	0.000524676	0.0367778	0.0416145	0.0208967	0.00653736	0.0314443	0.0353753	0.0187918	0.0234264	0.0299172	0.0111793	0.0137294	0.0294288	0.0314613	0.0141214	0.0185252	0.0254351	0.0413249	0.010775	0.0395417	0.00898766	0.0287678	0.0169198	0.0215156	0.00748644	0.00313592	0.0302997	0.0379187	0.00737528	0.024714	0.000603948	0.00132556	0.0111106	0.0368274	0.0163235	0.0246855	0.0287949	0.00784227
1	76	0.0107113	0.00412757	0.00146438	0.0145216	0.0208647	0.0323018	0.00355147	0.0170656	0.0330883	0.0140645	0.0190923	0.00183354	0.00393464	0.0307114	0.0481174	0.0466586	0.018416	0.0321996	0.034378	0.042407	0.0258648	0.0361346	0.0070679	0.0340681	0.00423144	0.0366934	0.0011922	0.00834283	0.00604678	0.0223949	0.0414051	0.00141244	0.0361708	0.015282	0.03309	0.0464346	0.0148806	0.0279786	0.0207927	0.002053	0.0255338	0.0212584	0.037261	0.043089	0.0218113
1	77	0.023805	0.0236408	0.011944	0.00527419	0.0204823	0.0236987	0.00571327	0.00968789	0.0309618	0.0137432	0.0335827	0.0177873	0.016723	0.0290147	0.019527	0.0407269	0.0110184	0.0332594	0.0176566	0.0239734	0.0411426	0.0367764	0.0107641	0.0158823	0.0349391	0.000140396	0.0162021	0.032741	0.00162777	0.0374991	0.0376033	0.00935821	0.0152264	0.0409223	0.0245638	0.0131512	0.0357721	0.0251206	0.0307393	0.00686453	0.0410804	0.0102221	0.013665	0.0434639	0.0123118
1	78	0.00129075	0.044534	0.036294	0.0157622	0.0154892	0.0393704	0.0252921	0.0274687	0.00648363	0.00217079	0.0131882	0.0179461	0.0193438	0.0215043	0.00228076	0.0324576	0.00850969	0.0328992	0.0335176	0.0193632	0.010616	0.012496	0.0137555	0.0375789	0.00651257	0.0139105	0.0431217	0.0123379	0.0394193	0.0349955	0.0278107	0.0243949	0.0107575	0.0468238	0.0442152	0.0220514	0.00258067	0.00473494	0.0291867	0.0219478	0.000774998	0.0122023	0.0290651	0.0436742	0.0398694
1	79	0.021977	0.00856369	0.037286	0.00251764	0.0238546	0.0239013	0.000127722	0.0286076	0.0296261	0.029314	0.0106929	0.0356912	0.0144378	0.0248907	0.0260323	0.0377067	0.00597396	0.00480902	0.00215066	0.0115824	0.013703	0.021216	0.0112633	0.000639397	0.0328136	0.00951653	0.0443016	0.0130855	0.0337491	0.0434371	0.0359438	0.0378536	0.0444453	0.0396459	0.00937501	0.03223	0.0449568	0.0119143	0.0149535	0.00815521	0.0268074	0.023243	0.035186	0.00611589	0.0257057
1	80	0.0381129	0.0180312	0.0420732	0.00973955	0.0271475	0.0227023	0.00219756	0.0171013	0.0396683	0.0142848	0.031904	0.0286373	0.00987671	0.0380691	0.0373839	0.0382249	0.0103456	0.0141168	0.025002	0.00699778	0.0166875	0.00858348	0.0179315	0.0287099	0.00110094	0.00763107	0.028439	0.0316822	0.0262314	0.0161254	0.0142597	0.0101857	0.0101398	0.00137184	0.0380669	0.0410001	0.0444331	0.0225847	0.0106786	0.00440052	0.0333602	0.0137669	0.0431919	0.0217008	0.0361204
1	81	0.0333811	0.0138493	0.0425814	0.0150551	0.0165139	0.0167162	0.018682	0.0241671	0.0387577	0.0273541	0.0106856	0.0220601	0.00771933	0.0321671	0.00556957	0.0475733	0.000153202	0.000952585	0.00497682	0.0335722	0.0318601	0.0273371	0.0204661	0.0142083	0.0226757	0.0169182	0.0375407	0.0407465	0.0348795	0.0114894	0.0335157	0.00219838	0.0163669	0.0364744	0.0210427	0.0141492	0.0287365	0.041998	0.00328034	0.0239008	0.0300219	0.000104371	0.00918639	0.028293	0.0401222
1	82	0.000301211	0.04159	0.0271108	0.0287222	0.0306906	0.017927	0.0129959	0.0117496	0.0227853	0.00568622	0.0267332	0.0162227	0.0287836	0.00266347	0.000950568	0.0293915	0.0233375	0.0264406	0.0263915	0.01516	0.0183798	0.0206735	0.0346487	0.0142134	0.00557332	0.0250079	0.042868	0.0354237	0.0431899	0.0288265	0.0223212	0.00816237	0.0161557	0.0119093	0.0276573	0.0355594	0.00372267	0.0324429	0.0249007	0.0224127	0.0320794	0.0275748	0.0339312	0.023053	0.0136792
1	83	0.00344436	0.00643545	0.0322053	0.0147916	0.0325978	0.0167235	0.0129769	0.0381888	0.0362036	0.0413254	0.0393352	0.0216119	0.0195728	0.00471584	0.0142176	0.0148592	0.0170137	0.031883	0.0414801	0.0219164	0.00388568	0.0202612	0.00536608	0.00675452	0.0330521	0.0289149	0.0125841	0.0374189	0.00822346	0.0348858	0.0152414	0.029704	0.00638675	0.0275478	0.022379	0.0324747	0.00896172	0.040707	0.0303279	0.0318815	0.0367463	0.00456898	0.00957385	0.0276109	0.0230431
1	84	0.00789595	0.0221257	0.0394528	0.00893931	0.0199165	0.0258165	0.0236383	0.0254112	0.0414356	0.00868709	0.0368443	0.0285357	0.0139377	0.036107	0.0309669	0.0278558	0.010197	0.0385305	0.0287845	0.00515505	0.00871389	0.039936	0.00479782	0.0415023	0.0214963	0.0428225	0.00730065	0.0256586	0.00964821	0.0252435	0.0383498	0.0407709	0.019348	0.0267499	0.0217748	0.0066976	0.0107855	0.00348476	0.00882216	0.0206527	0.0389236	0.0191588	0.0159865	0.00181376	0.0193281
1	85	0.0122654	0.0130771	0.0262216	0.0182292	0.00742575	0.0146462	0.0208472	0.00140505	0.0269447	0.0298415	0.0280592	0.0337427	0.0168802	0.0335312	0.025329	0.0277507	0.00552269	0.0254811	0.006719	0.0292047	0.0369248	0.0204962	0.0284901	0.0254342	0.0065741	0.0253754	0.0390318	0.0309031	0.039249	0.0348998	0.0119608	0.00370446	0.0197513	0.0239238	0.0271136	0.016449	0.0131669	0.0277946	0.0349769	0.0197699	0.0316256	0.0395616	0.0250128	0.0132947	0.00139088
1	86	0.0374873	0.0237212	0.0155197	0.00992544	0.0336032	0.000938266	0.0131757	0.0396465	0.0316763	0.0105627	0.0315627	0.0164648	0.0231342	0.000948517	0.010037	0.037795	0.00966946	0.0180612	0.0297706	0.0112945	0.0408815	0.0134003	0.0212368	0.0322066	0.0252595	0.0398002	0.0243284	0.0304582	0.0275576	0.0261661	0.023663	0.00353135	0.0158676	0.0237631	0.018513	0.0026269	0.036693	0.000925675	0.030355	0.0202226	0.03933	0.024173	0.0354209	0.00676268	0.0318629
1	87	0.0375636	0.00838766	0.00985415	0.0271226	0.00880867	0.0143658	0.00989517	0.0133269	0.0120703	0.0227702	0.0406733	0.0301865	0.0364746	0.044153	0.0313232	0.0406542	0.0180072	0.0120964	0.0101186	0.0396833	0.0348312	0.0363477	0.00656705	0.00834347	0.0150808	0.0282887	0.0169267	0.0315026	0.0322502	0.0183238	0.0201447	0.0126397	0.00461485	0.0237188	0.0214194	0.0344609	0.00979769	0.00413209	0.0322379	0.0419368	0.0214356	0.0259375	0.00531783	0.0109244	0.0352843
1	88	0.0247657	0.00402584	0.0209341	0.0282587	0.0214582	0.0357826	0.00926161	0.0276663	0.0219499	0.0218965	0.0189818	0.0262479	0.0111703	0.0276339	0.0332825	0.00116865	0.0161443	0.0354914	0.000226954	0.00277451	0.0311497	0.0200306	0.0338935	0.0201874	0.0248839	0.0104695	0.0333255	0.00416276	0.037833	0.0205245	0.0167718	0.0315431	0.0353646	0.0173939	0.0343689	0.0103616	0.0132683	0.0352907	0.0305749	0.0327504	0.0285757	0.0134344	0.0253182	0.0242302	0.0251712
1	89	0.0255194	0.0139359	0.0365299	0.00171328	0.0285463	0.0353795	0.0155621	0.0260172	0.0419067	0.00527298	0.00136562	0.0394859	0.0271423	0.0316809	0.00770811	0.0201982	0.0284874	0.00526348	0.0155688	0.00357081	0.0395811	0.00164331	0.0297071	0.00198774	0.03415	0.0355845	0.0219453	0.0265086	0.0178538	0.0105302	0.0241883	0.0207736	0.00937644	0.0200792	0.0318828	0.0111265	0.035225	0.0226692	0.0267111	0.0147067	0.0242522	0.0357434	0.0412631	0.0213108	0.0303452
1	90	0.037036	0.0116973	0.0215451	0.0252123	0.0330982	0.0163476	0.023655	0.0145749	0.0303189	0.0333389	0.0052509	0.0395446	0.0113056	0.0360426	0.0391527	0.00488146	0.00897966	0.0152188	0.00501526	0.0282197	0.00144625	0.0313178	0.0283123	0.0183501	0.00699921	0.0399644	0.00309835	0.0426915	0.0262939	0.0071273	0.00641508	0.00564464	0.0080716	0.0344264	0.0275135	0.00902296	0.00203275	0.0353576	0.0258456	0.0330739	0.0205174	0.0308286	0.0340336	0.041962	0.0392178
1	91	0.0315273	0.0119313	0.0324444	0.0329394	0.0195956	0.0100578	0.0229814	0.0149155	0.0138448	0.0326676	0.0246801	0.031526	0.0384978	0.00680208	0.00370099	0.0259349	0.0338778	0.0419647	0.031972	0.0297397	0.017108	0.00493385	0.00625598	0.0144205	0.00349973	0.0066973	0.000409008	0.0248288	0.0121413	0.0347201	0.0280504	0.00153593	0.00976922	0.0432926	0.0161931	0.0431622	0.0355441	0.0344374	0.0234025	0.0287738	0.0469028	0.0412931	0.00699467	0.000189887	0.0238426
1	92	0.0253498	0.0350599	0.0338808	0.00122209	0.0259927	0.0171454	0.0258436	0.0335683	0.0222335	0.021056	0.020733	0.0324389	0.018583	0.00796495	0.00477994	0.034975	0.0148568	0.0222506	0.0344921	0.0327608	0.0374613	0.0392976	0.00881804	0.0134791	0.0307352	0.0245014	0.0310511	0.0322323	0.00414343	0.0316731	0.0111446	0.0316123	0.0102984	0.0278503	0.00620472	0.0153996	0.0278192	0.005353	0.0373253	0.0195703	0.033743	0.034933	0.00434	0.00114209	0.0146842
1	93	0.0134692	0.0303439	0.0312631	0.0175835	0.0015895	0.0246024	0.0277269	0.040393	0.00478065	0.0168144	0.0140589	0.0337573	0.0280117	0.0107134	0.0100239	0.0224203	0.021065	0.0143708	0.044821	0.000104306	0.0194022	0.0233013	0.0386969	0.0442117	0.0281682	0.00867571	0.0226138	0.0399544	0.0384195	0.0408347	0.0186935	0.0210777	0.0402918	0.00130064	0.040313	0.0157314	0.0269125	0.0100381	0.0178991	0.0108615	0.00949902	0.0154254	0.00545095	0.0319583	0.0223553
1	94	0.0378981	0.0142316	0.0373913	0.0136763	0.0338093	0.0404295	0.0364102	0.0395583	0.037553	0.00219604	0.00578917	0.00473021	0.0111303	0.016154	0.00493345	0.0173544	0.00840811	0.0264247	0.00868744	0.0165702	0.00525254	0.0209181	0.00607837	0.0219006	0.0382163	0.0371094	0.0150279	0.00612917	0.035197	0.0134458	0.0162444	0.0081197	0.0333397	0.0197654	0.0264172	0.0221936	0.0415797	0.0370444	0.0188141	0.0373429	0.0346515	0.0228791	0.0214419	0.0127462	0.0348095
1	95	0.0288054	0.00839231	0.0101177	0.0164835	0.0400307	0.00462378	0.012002	0.00621831	0.0357364	0.036734	0.0346781	0.0333843	0.00778469	0.0370339	0.0401812	0.0199612	0.03897	0.0185165	0.0163942	0.033992	0.000443026	0.0214281	0.00728298	0.0392005	0.0387467	0.0115224	0.0296525	0.0313621	0.0258282	0.0138656	0.0381352	0.0241639	0.0117619	0.00462509	0.0265207	0.0195305	0.0172537	0.00307935	0.0281648	0.0223161	0.0204533	0.0320958	0.0292903	0.0125065	0.0107304
1	96	0.0293654	0.037033	0.0317369	0.0374549	0.0154414	0.00509166	0.0345865	0.00114806	0.0371647	0.0202254	0.00032488	0.0201957	0.0319522	0.0393753	0.0238348	0.0396346	0.00553422	0.0291567	0.0283933	0.0158803	0.0309557	0.000773394	0.0339579	0.0160625	0.0269134	0.0257889	0.0376162	0.0140224	0.0367609	0.00383315	0.0325238	0.00266653	0.0351597	0.0317053	0.0128497	0.0177966	0.0333871	0.00202519	0.00925345	0.040437	0.000681225	0.0377088	0.0144077	0.00433088	0.0148525
1	97	0.0205078	0.0045127	0.0232118	0.0285985	0.0182363	0.0277627	0.0348216	0.00564942	0.00521721	0.0115906	0.023642	0.00536532	0.0249232	0.00584362	0.0195534	0.0194916	0.00708993	0.0344822	0.0279166	0.0382685	0.0147204	0.0268609	0.0309014	0.0139584	0.0187533	0.0152446	0.0237891	0.0234307	0.0250401	0.0365433	0.0209254	0.0370726	0.0253858	0.0394263	0.0332503	0.039825	0.0252613	0.0366357	0.0376376	0.020596	0.0163137	0.0223134	0.0190575	0.00196864	0.00840322
1	98	0.0352623	0.0294504	0.0316626	0.010756	0.0233159	0.0132188	0.0208925	0.00990873	0.0310359	0.0386429	0.000108895	0.00702087	0.0218229	0.0131574	0.0273955	0.0154902	0.0356394	0.023047	0.021787	0.0127539	0.0255521	0.0426448	0.0381233	0.0333313	0.0418457	0.0368974	0.0199202	0.0431163	0.0331726	0.014953	0.0218992	0.00268571	0.0228506	0.00153113	0.00773705	0.0414241	0.00867511	0.0327997	0.000787446	0.00694684	0.00462563	0.019523	0.0100732	0.0295042	0.0370113
1	99	0.00113777	0.0288997	0.0365655	0.013682	0.0367502	0.0026857	0.0331773	0.03167	0.0455629	0.00994318	0.0360702	0.0204081	0.0227127	0.00411992	0.0265893	0.0440489	0.0278022	0.0168918	0.0227483	0.0304349	0.0173044	0.0301579	0.00107924	0.0249664	0.01858	0.0386624	0.0017022	0.0282092	0.00114094	0.0184626	0.0179933	0.0230725	0.00374445	0.0390309	0.000351001	0.0161617	0.0360952	0.00624522	0.0262959	0.0280922	0.0253886	0.0337722	0.0333298	0.0330754	0.00518576
1	100	0.0384063	0.0151579	0.0184367	0.0191017	0.0308364	0.0388556	0.0382752	0.0307866	0.0239531	0.00752892	0.0118435	0.0166699	0.021902	0.0292648	0.0260239	0.0319561	0.00419774	0.0250325	0.0368216	0.0189563	0.0288001	0.0219113	0.0144366	0.030551	0.00251837	0.0338822	0.0369511	0.000342587	0.0248498	0.0275233	0.019009	9.90043e-05	0.000921993	0.00257401	0.0102247	0.0272304	0.0343571	0.0286198	0.0280226	0.0247114	0.00175917	0.0347833	0.00177648	0.039824	0.0403139
1	101	0.0140915	0.0233831	0.0236481	0.0404956	0.0246843	0.0393204	0.0165056	0.0283213	0.00685959	0.0320585	0.0126524	0.0453189	0.045883	0.0161446	0.0455506	0.0176022	0.00690818	0.00267196	0.0164828	0.00798413	0.00412467	0.0336769	0.00155262	0.0143143	0.0417461	0.0277585	0.0350485	0.00683254	0.0454045	0.0288962	0.0224865	0.034451	0.00536459	0.012111	0.0377437	0.00586585	0.0339683	0.0112192	0.022049	0.0261788	0.0178553	0.0345649	0.00241853	0.0270808	0.000720884
1	102	0.0461061	0.0323328	0.0470923	0.0146461	0.0300032	0.0123847	0.0157552	0.0343698	0.0492594	0.00999071	0.0201807	0.0215288	0.033799	0.000801852	0.00283048	0.0275098	0.0126533	0.0112087	0.0149339	0.00212567	0.0134869	0.0317684	0.0300002	0.0237485	0.0242084	0.0201447	0.0208753	0.0179932	0.00635031	0.0100625	0.0454428	0.0386451	0.036437	0.0238014	0.00252926	0.00841398	0.0315083	0.0207088	0.0217149	0.00202553	0.0495703	0.0384991	0.023122	0.0193163	0.000114538
1	103	0.00296753	0.00364936	0.0131236	0.0395714	0.0103059	0.037869	0.0275099	0.00193607	0.0299375	0.0425373	0.031975	0.0226402	0.040026	0.0279973	0.0258466	0.0283545	0.0411486	0.0236139	0.0210161	0.00611435	0.0252616	0.0416638	0.0316165	0.0169498	0.00919207	0.00283332	0.00315797	0.0151285	0.00263986	0.0274009	0.0446155	0.011956	0.036091	0.00780781	0.0191268	0.0407119	0.00961208	0.00921477	0.0162545	0.0213269	0.0134761	0.0344096	0.0392714	0.0219035	0.0202381
1	104	0.0208522	0.0182166	0.0120194	0.00540504	0.000390378	0.00452482	0.0481893	0.0291525	0.00202883	0.0327809	0.0302955	0.0224021	0.0453551	0.0257474	0.039344	0.0208258	0.0283929	0.0380983	0.00793722	0.0221854	0.0076223	0.0157077	0.0381882	0.0243218	0.0357283	0.014405	0.0479559	0.0155505	0.0341982	0.0378087	0.0338877	0.00469018	0.00497167	0.000565139	0.00339128	0.0339894	0.000962071	0.0304842	0.0352711	6.67957e-05	0.0340655	0.0241477	0.00219526	0.0208458	0.0448357
1	105	0.0147872	0.0268469	0.0044198	0.00867486	0.0180446	0.00254274	0.0356851	0.0467973	0.018299	0.0424445	0.0103417	0.0410268	0.0423157	0.00568735	0.0131171	0.0158069	0.0392704	0.0278488	0.0247692	0.0246155	0.0016142	0.0417111	0.0407907	0.0075264	0.0264182	0.0326827	0.0101942	0.00483791	0.0186049	0.0208534	0.0327383	0.0313074	0.0206242	0.0133298	0.0258905	0.00837744	0.0136928	0.00957107	0.0258181	0.0421363	0.0331207	0.00725873	0.0304769	0.0018323	0.0352505
1	106	0.0261605	0.0339412	0.0223214	0.0422682	0.0245802	0.0236545	0.0107924	0.0294877	0.0271106	0.0244926	0.00293555	0.0136525	0.0273795	0.0142621	0.0336355	0.0217662	0.00689947	0.0137005	0.0416928	0.0126788	0.0181616	0.038771	0.0326432	0.0178657	0.00864353	0.0122989	0.0190777	0.0343846	0.0307105	0.0056828	0.0275707	0.015876	0.0206585	0.0084195	0.028527	0.0330734	0.031827	0.0124957	0.028793	0.011433	0.0279392	0.0198719	0.00854015	0.0326048	0.0207186
1	107	0.010863	0.0284075	0.0249176	0.0271369	0.0337813	0.0363959	0.0314768	0.0193517	0.00951986	0.000891306	0.0335394	0.00990293	0.0117426	0.0144013	0.0097745	0.00027441	0.0315182	0.0179072	0.0410095	0.0313001	0.00536859	0.0106093	0.0395951	0.0383648	0.00516571	0.00411788	0.0203627	0.0171176	0.00829945	0.0383632	0.0308131	0.00487469	0.0211049	0.0288156	0.021534	0.040647	0.00691646	0.0301984	0.0368411	0.0134571	0.0397954	0.0355123	0.0123951	0.0381852	0.0274332
1	108	0.022646	0.00926063	0.00956535	0.00420214	0.0124398	0.0182871	0.00652995	0.00370101	0.0109016	0.0377988	0.0385382	0.0274991	0.00645732	0.0262154	0.00722766	0.0118446	0.0271672	0.0428246	0.0449125	0.0252762	0.00750707	0.0413166	0.00129654	0.0444846	0.03964	0.0447772	0.00161816	0.000821092	0.0225067	0.038863	0.0109456	0.0460701	0.0324886	0.00728508	0.025052	0.0290364	0.0108318	0.0137599	0.0357492	0.0248196	0.0257265	0.0301524	0.0478863	0.0140749	0.0099953
1	109	0.0157063	0.0245008	0.00605231	0.0187427	0.0208352	0.0117197	0.0390492	0.00821025	0.0282395	0.0201619	0.0249011	0.0396693	0.000803646	0.0391228	0.0290284	0.00868954	0.0214879	0.0192773	0.00280387	0.0224537	0.0094936	0.0387046	0.0179665	0.0305634	0.0362898	0.0051468	0.0357439	0.011451	0.0295942	0.00293292	0.0219347	0.0318524	0.0209192	0.00174116	0.0165828	0.0218762	0.0259877	0.0406163	0.0269114	0.026375	0.0331893	0.0186787	0.0342689	0.0367462	0.0229777
1	110	0.018061	0.00176348	0.0210971	0.0205533	0.00981918	0.0308649	0.00881445	0.0314212	0.00106959	0.0392324	0.0366084	0.0197306	0.0253766	0.0193809	0.02354	0.018866	0.027036	0.0188902	0.0352036	0.022796	0.0253356	0.000343683	0.013992	0.0403583	0.0168284	0.0195571	0.000713072	0.0359282	0.00795575	0.0217417	0.0378839	0.0390862	0.0305383	0.0314796	0.0304585	0.020329	0.0161396	0.0176689	0.0256966	0.0281108	0.0329297	0.0216223	0.0269647	0.0134782	0.0147349
1	111	0.0201298	0.0213427	0.00842528	0.0197702	0.0240029	0.0270159	0.0166606	0.00102401	0.0113392	0.0105285	0.0229132	0.0063379	0.0192363	0.0189663	0.0277956	0.0265185	0.0301436	0.0412084	0.0325372	0.0373198	0.039339	0.0218955	0.0352035	0.00261579	0.00387279	0.0154213	0.0352146	0.0219636	0.00207152	0.0185268	0.0343578	0.0415032	0.0227223	0.0354914	0.0204146	0.0143587	0.0112467	0.0118934	0.035466	0.014958	0.0208057	0.0252651	0.038279	0.0130731	0.0408244
1	112	0.0285403	0.0029731	0.0392319	0.0195236	0.0124573	0.0291054	0.000789632	0.0353647	0.0398027	0.0247496	0.0120138	0.00553057	0.0230547	0.0135492	0.0457861	0.00683752	0.0376975	0.0363466	0.0173496	0.0111598	0.00396619	0.00170725	0.00447404	0.00674239	0.0292244	0.0249276	0.0407157	0.0343185	0.0335128	0.0167868	0.0428352	0.0387276	0.041	0.0269452	0.0250335	0.0438821	0.0221308	0.019972	0.00852975	0.00072262	0.030951	0.0434446	0.00194927	0.00165888	0.013978
1	113	0.0379982	0.0220768	0.0245756	0.0350146	0.00195888	0.0374463	0.0288363	0.00238676	0.0285793	0.0143454	0.00823022	0.0175894	0.0115886	0.0197736	0.00254988	0.0157012	0.0248579	0.0196194	0.0105578	0.0399889	0.0258359	0.0293513	0.0332965	0.0120172	0.0217312	0.0349234	0.0173896	0.0384778	0.0403139	0.0363032	0.00444783	0.00192244	0.0107265	0.0209452	0.0382434	0.00496251	0.0382949	0.00583312	0.0367054	0.0303775	0.0123986	0.0269608	0.0053101	0.0399115	0.029645
1	114	0.0120101	0.0132156	0.0112099	0.0277511	0.0222294	0.0461277	0.0380329	0.00538132	0.0172032	0.0237947	0.0461191	0.019957	0.0208701	0.0373767	0.0240907	0.0245139	0.0122495	0.00381872	0.0456652	0.0406871	0.017775	0.00886665	0.00722522	0.0308703	0.0279476	0.0295462	0.00428467	0.010546	0.0497745	0.00213734	0.0158506	0.00853123	0.016165	0.0208369	0.0489841	0.00785052	0.0143051	0.0187937	0.0364677	0.0159048	0.0267551	0.0340291	0.000407653	0.0224262	0.0314149
1	115	0.0168576	0.00256518	0.0102638	0.00970784	0.0279469	0.0231586	0.0112465	0.0344915	0.0407068	0.0279065	0.0187485	0.0262293	0.0256729	0.0162218	0.00266205	0.0405695	0.0160874	0.0248095	0.0241246	0.0291608	0.024837	0.0147986	0.0360532	0.0200611	0.0138367	0.0185854	0.0237084	0.0279384	0.017744	0.00258251	0.0389101	0.034067	0.042148	0.00921139	0.0237764	0.033734	0.0325044	0.00124988	0.0342117	0.000364932	0.0418084	0.0324612	0.0191399	0.0197177	0.00741182
1	116	0.0329325	0.0279098	0.0392933	0.0108104	0.0396851	0.0155367	0.0280583	0.00248353	0.0397127	0.0118408	0.0150854	0.036059	0.0206462	0.00410933	0.00153662	0.0376661	0.0336931	0.035972	0.023587	0.031733	0.00482231	0.0406669	0.0287867	0.0232033	0.0337102	0.0173533	0.0222746	0.00692933	0.0308818	0.027188	0.00417078	0.0321339	0.0263925	0.000161574	0.00856414	0.00329925	0.0396422	0.0300737	0.00437409	0.0101013	0.0230136	0.0189345	0.0284614	0.023931	0.0225784
1	117	0.0348764	0.00182522	0.0419559	0.0134459	0.0439271	0.0023641	0.0370268	0.0135596	0.0282222	0.0278004	0.0224606	0.0231976	0.016301	0.0157315	0.036511	0.0358246	0.0282161	0.0155523	0.00423934	0.0413532	0.00946431	0.01169	0.0359119	0.0106839	0.0271985	0.016217	0.0322518	0.0268444	0.0248466	0.0397051	0.0269818	0.0185042	0.00498553	0.0108293	0.0295171	0.0381627	0.0381782	0.00875636	0.00388088	0.0384302	0.00922616	0.0191673	0.00646842	0.0274505	0.000257003
1	118	0.0291279	0.0316616	0.00960417	0.0307728	0.0150052	0.0278741	0.0423625	0.00297734	0.0215711	0.0472227	0.00754174	0.0242311	0.0130027	0.0166539	0.025495	0.0451709	0.00860242	0.0215454	0.0419	0.0196353	0.0158784	0.00875289	0.0300406	0.0172543	0.0152155	0.0164591	0.0206995	0.00678257	0.0292238	0.0387168	0.00723912	0.0143546	0.00585247	0.0396089	0.00641179	0.0419993	0.0268762	0.0446033	0.0259649	0.0414104	0.00306816	0.00372081	0.0153632	0.00207274	0.0404726
1	119	0.031986	0.0283334	0.0307663	0.0392036	0.0160635	0.0312139	0.0136471	0.0200142	0.0295526	0.00490478	0.0103593	0.00318384	0.0427314	0.0136819	0.0214293	0.0172516	0.0144031	0.0045875	0.0113696	0.0244975	0.0375386	0.0133979	0.020885	0.00387225	0.0283134	0.0113892	0.0336589	0.0309721	0.00288764	0.0257259	0.0416116	0.0409058	0.0100055	0.0430769	0.0320654	0.0253986	0.0126676	0.0237185	0.00745923	0.0383353	0.0296792	0.0104476	0.0140323	0.0339885	0.0187866
1	120	0.0140001	0.0299041	0.0187037	0.0226298	0.0427586	0.0175728	0.0122286	0.042012	0.0247297	0.0213691	0.0179888	0.0205311	0.00124094	0.00114095	0.0418983	0.0342697	0.0284027	0.0262982	0.00290071	0.0149011	0.0254587	0.041969	0.0208887	0.012683	0.0339138	0.0107323	0.0434203	0.0142571	0.0161228	0.0103853	0.0360373	0.0409603	0.0297667	0.00994685	0.0387899	0.00202018	0.0317613	0.02013	0.00225972	0.0211408	0.0249167	0.0215263	0.0300357	0.00615229	0.0192438
1	121	0.00113139	0.00263344	0.0231712	0.00242076	0.0300631	0.00821121	0.019803	0.0267036	0.00423846	0.0343112	0.00383411	0.0450695	0.0421068	0.0413392	0.00629024	0.0401639	0.0408869	0.0439971	0.0337968	0.00713703	0.0285316	0.00536041	0.00236298	0.0108402	0.0106461	0.0141116	0.00750708	0.0259294	0.0336148	0.0222716	0.0287724	0.0445263	0.00359809	0.0165605	0.0015089	0.0174932	0.0457737	0.00640307	0.0124295	0.0408117	0.0355492	0.0374958	0.0164788	0.0448128	0.0293014
1	122	0.0397464	0.00364799	0.0166955	0.0161282	0.0281441	0.00353193	0.0329655	0.0399414	0.0344334	0.0186642	0.0124901	0.015865	0.0371153	0.0375664	0.0338206	0.0112227	0.00393217	0.0170422	0.0161075	0.00366522	0.0325946	0.0390824	0.00263567	0.0132533	0.030043	0.0169191	0.0178809	0.0231135	0.032078	0.0128866	0.0219054	0.0114894	0.0261631	0.0216411	0.0291202	0.0406852	0.00378453	0.0410043	0.031214	0.0279343	0.0362095	0.0278469	0.0210803	0.0145698	0.00213917
1	123	0.0306361	0.0101036	0.0339526	0.0148903	0.0275421	0.0301863	0.0202129	0.0342713	0.00786014	0.00859176	0.0140295	0.0322356	0.0141788	0.0345954	0.0270393	0.014615	0.0356942	0.0213829	0.0280901	0.0355758	0.0214004	0.0340128	0.0278762	0.0373354	0.0209497	0.00231975	0.0334359	0.000898641	0.0182714	0.0333835	0.00839248	0.0273945	0.00945019	0.0224546	0.0314214	0.0304518	0.00882127	0.0279223	0.00180232	0.00399061	0.0276572	0.0100229	0.0261497	0.0369409	0.0215604
1	124	0.0376178	0.0108404	0.022968	0.00307848	0.0214934	0.0097859	0.0362627	0.00156287	0.00783202	0.0460267	0.0128501	0.0305685	0.018236	0.0140013	0.0386266	0.0399914	0.0151595	0.0351759	0.00701093	0.0118143	0.0244579	0.0122347	0.0156714	0.0301873	0.0326739	0.0317081	4.96631e-05	0.0135202	0.0195712	0.0284365	0.0062135	0.0365436	0.0220153	0.0451092	0.037692	0.0119097	0.0305158	0.0136579	0.0243957	0.0292894	0.0326127	0.0105888	0.0370937	0.0211189	0.0118302
1	125	0.00511202	0.00582192	0.00511723	0.0024854	0.0282331	0.0393635	0.0331309	0.0106923	0.0306837	0.0192485	0.0279072	0.0384829	0.0338362	0.0496646	0.0131292	0.00437602	0.00547646	0.00443834	0.000191541	0.0226133	0.0174575	0.0469439	0.0324631	0.0351246	0.00542434	0.0327663	0.0310434	0.0403506	0.0347734	0.0141417	0.019058	0.0017246	0.0221301	0.000873065	0.045291	0.0395035	0.0246038	0.0326047	0.0390233	0.0243625	0.0268116	0.00399453	0.0115826	0.00745678	0.0304866
1	126	0.00202518	0.0364524	0.0139691	0.0402961	0.0333457	0.013881	0.00898333	0.00241253	0.0299213	0.0426955	0.0153866	0.0447072	0.0134091	0.0418963	0.031424	0.00781664	0.0140224	0.0040608	0.0278542	0.0398664	0.0211719	0.0219531	0.0317438	0.0246982	0.00680549	0.0243422	0.00493462	0.0193652	0.0257647	0.0301945	0.0224403	0.0326195	0.0142479	0.0389715	0.0233292	0.0357236	0.0201649	0.0167886	0.00790746	0.0370663	0.0326595	0.015166	0.00721137	0.00280576	0.0174987
1	127	0.0400529	0.0433049	0.00746083	0.00533852	0.0138989	0.0301421	0.0298541	0.028817	0.0275718	0.0306646	0.0348733	0.0263227	0.00672409	0.0159465	0.0422272	0.00185546	0.0169936	0.0304746	0.0452023	0.0245432	0.0280337	0.00479804	0.034421	0.000556101	0.0153054	0.0239578	0.0282443	0.0398635	0.0077392	0.00246176	0.0214627	0.0194957	0.00451235	0.030968	0.0434616	0.00640252	0.0309412	0.0214546	0.0481131	0.00530538	0.00238942	0.039604	0.0273293	0.00587156	0.00503935
1	128	0.00153877	0.0231007	0.00903773	0.041257	0.0188004	0.000533109	0.0355984	0.0351557	0.022159	0.008842	0.0180297	0.0220376	0.0166294	0.0427646	0.0241605	0.0117725	0.0199426	0.00994693	0.0192846	0.0341016	0.0210972	0.0212387	0.0222293	0.0435689	0.014651	0.0139451	0.0110422	0.0349581	0.0132172	0.0326867	0.00187854	0.0138301	0.0413356	0.0236944	0.0168389	0.0390888	0.0198888	0.0212193	0.0425047	0.0328626	0.00142063	0.0345347	0.0335434	0.00967466	0.0243576
1	129	0.00663876	0.0152565	0.0313845	0.0319218	0.0188901	0.0315807	0.0232158	0.032095	0.0362963	0.0316133	0.0269924	0.0116988	0.00226634	0.0370206	0.0187702	0.0368433	0.00864838	0.0384106	0.00747187	0.0127717	0.0300241	0.0160796	0.00429438	0.0102253	0.0392264	0.0220328	0.0216985	0.0176943	0.00110137	0.032382	0.0309983	0.0277021	0.010373	0.0326282	0.0233422	0.0104017	0.00346174	0.0281055	0.0254284	0.0322719	0.0367408	0.0373325	0.0100228	0.0137696	0.0228756
1	130	0.0258973	0.00332297	0.0293172	0.00285278	0.041931	0.0206597	0.0306241	0.0252165	0.00901427	0.0415922	0.0383965	0.0460543	0.0475904	0.00865601	0.0396809	0.0154016	0.0399142	0.000590296	0.00181165	0.0414073	0.00386899	0.0149709	0.0262837	0.0211803	0.0218145	0.0170918	0.0154565	0.0194776	0.0259465	0.00696173	0.0233181	0.0417465	0.0420508	0.00388386	0.00526978	0.0473277	0.0297257	0.00563587	0.00137018	0.0422743	0.0134332	0.0159149	0.00526001	0.0233493	0.0164564
1	131	0.0275001	0.0202099	0.0225142	0.0253255	0.01168	0.0147393	0.0332905	0.0192872	0.0405854	0.040141	0.0209407	0.038104	0.021752	0.0259174	0.0197781	0.00171018	0.027552	0.0172765	0.0319824	0.0093504	0.00990357	0.0234299	0.0171749	0.0096633	0.0255692	0.0157814	0.0194827	0.0263904	0.0322789	0.0206077	0.0100985	0.011637	0.0331187	0.00518446	0.0221406	0.026959	0.0319326	0.0105627	0.0415533	0.0234372	0.0264634	0.0167029	0.0166776	0.0244598	0.0291536
1	132	0.0281446	0.000206865	0.00607754	0.00615572	0.0180268	0.0336875	0.0366728	0.0096086	0.0202959	0.0315899	0.027481	0.0170105	0.0345019	0.00567956	0.00795227	0.00296195	0.0143895	2.1529e-05	0.0179939	0.0254622	0.0442502	0.000382158	0.0138516	0.032775	0.0485962	0.0492623	0.042628	0.00765682	0.0205048	0.0317393	0.034108	0.0206918	0.0172786	0.026543	0.0335852	0.0159443	0.016627	0.01065	0.0449742	0.00126314	0.0334706	0.0319536	0.0307595	0.0426135	0.00397063
1	133	0.00754575	0.0163004	0.020381	0.0213186	0.0222394	0.0180838	0.042207	0.0130801	0.0231329	0.010348	0.00492565	0.0282682	0.00377515	0.0393682	0.00738337	0.0391835	0.0209943	0.0124908	0.01596	0.0393727	0.0242181	0.0410835	0.0250724	0.0325701	0.0244396	0.0381904	0.0069275	0.00157627	0.0276418	0.0354911	0.0410167	0.0175764	0.00199242	0.0203231	0.0293427	0.0148422	0.0160468	0.0228231	0.0269664	0.0440768	0.0203532	0.0175198	0.0259983	0.00795772	0.029595
1	134	0.0427521	0.0376541	0.019515	0.0100845	0.0183514	0.0120522	0.0345796	0.0354173	0.0316936	0.0106652	0.00652237	0.0238501	0.0368374	0.0495574	0.00157854	0.0282819	0.0222667	0.0143239	0.0187278	0.0282023	0.0229366	0.000418269	0.0159541	0.0174371	0.0473889	0.0461761	0.0133169	0.0381771	0.0100836	0.008916	0.0255137	0.0261666	0.0408179	0.000528432	0.00631827	0.0298193	0.022015	0.00722585	0.0312596	0.0229526	0.00240392	0.0112539	0.0298068	0.015567	0.0246333
1	135	0.0117992	0.0292003	0.0133644	0.0134855	0.0234991	0.0355585	0.00782329	0.015433	0.0248697	0.0296927	0.0332576	0.0179298	0.0354441	0.0369419	0.0239587	0.0249024	0.0299486	0.0219564	0.00473169	0.0128206	0.033259	0.0244854	0.0151794	0.0340795	0.0435323	0.0374518	0.0126943	0.0450692	0.00930114	0.040876	0.0272265	0.0319506	0.00769374	0.00191247	0.00635706	0.0004838	0.0233017	0.0205797	0.0413438	0.000373612	0.00783814	0.0429871	0.0135335	0.030738	0.00113474
1	136	0.0390183	0.0120852	0.0173877	0.0351487	0.00833662	0.0358197	0.0387694	0.0245153	0.038862	0.0296803	0.000426245	0.0166895	0.0173637	0.0252747	0.00592291	0.00606099	0.0120897	0.0147235	0.0121212	0.0282198	0.0249958	0.0167782	0.0336085	0.0218432	0.001546	0.0338714	0.0247099	0.0391191	0.00314334	0.015732	0.0221829	0.0186274	0.0317003	0.0130758	0.0329008	0.0241456	0.0141637	0.0190735	0.033961	0.0363402	0.0234455	0.0199797	0.0369272	0.0219521	0.0176613
1	137	0.000340747	0.00226804	0.0174443	0.0124083	0.00608466	0.0044715	0.0117786	0.0484111	0.001278	0.00812263	0.00878918	0.0187672	0.00518239	0.00738348	0.0342362	0.0246607	0.0352127	0.0172598	0.0373907	0.0113085	0.0398132	0.0207085	0.0168415	0.00218062	0.0247637	0.0131526	0.0456374	0.00498789	0.021873	0.0464986	0.0287646	0.0388	0.00246096	0.0278864	0.00905742	0.0316333	0.0367599	0.0306586	0.040303	0.0493747	0.0236577	0.017631	0.0229346	0.047953	0.0428691
1	138	0.0194204	0.0176972	0.0366026	0.0132138	0.029921	0.0476792	0.0183736	0.0158694	0.0358262	0.00056574	0.0152636	0.0453486	0.0478065	9.13737e-05	0.0262576	0.00977292	0.032438	0.0269026	0.00744252	0.00389649	0.0312575	0.00095616	0.031339	0.0134833	0.00177746	0.0257721	0.0258697	0.00989705	0.00780725	0.000907836	0.0394067	0.0138628	0.0188209	0.00066877	0.016559	0.0411754	0.0308348	0.024733	0.0460464	0.031207	0.0122446	0.0370051	0.0407204	0.039906	0.00735243
1	139	0.034079	0.019455	0.00588197	0.0146872	0.0138839	0.0309967	0.0345942	0.000317815	0.0403212	0.0136165	0.034324	0.0418346	0.0411451	0.0370015	0.00555886	0.0429191	0.0199913	0.0317216	0.0296494	0.0141296	0.00718087	0.033794	0.0365299	0.0337067	0.0358974	0.0199975	0.0292498	0.0283091	0.0265596	0.00103725	0.0100719	0.0151724	0.0167818	0.02532	0.0176422	0.0128024	0.0121724	0.025208	0.0111668	0.0130758	0.00607977	0.040346	0.00463159	0.0103915	0.0207667
1	140	0.0447446	0.0176449	0.00521669	0.0113518	0.0279659	0.0395908	0.0304018	0.0167376	0.0154714	0.0221373	0.00618462	0.029079	0.00782697	0.0412995	0.044859	0.00927699	0.025831	0.0262012	0.0102161	0.010632	0.0177845	0.00736754	0.0131261	0.0129193	0.00630959	0.0156674	0.0408235	0.0293094	0.00772807	0.0398162	0.0161968	0.0321	0.0298431	0.000153247	0.0373892	0.0393735	0.02559	0.0424519	0.0309662	0.0094563	0.0243946	0.00186527	0.0217711	0.0349186	0.0200097
1	141	0.021607	0.0173696	0.041553	0.00106704	0.00188857	0.0129371	0.00134741	0.0242671	0.0381841	0.0255598	0.0114708	0.0234393	0.0194173	0.00382851	0.0377835	0.0220527	0.00736181	0.0298926	0.0110949	0.0263356	0.0234787	0.0405908	0.00539829	0.0313606	0.0134326	0.0186895	0.0304106	0.0362755	0.00971686	0.00938109	0.0264226	0.0278604	0.0284787	0.03123	0.00886697	0.0171385	0.0377633	0.0242431	0.020873	0.0128817	0.0377537	0.0435044	0.0200236	0.0340899	0.0316777
1	142	0.0250943	0.0375956	0.0188505	0.00543447	0.0184127	0.0346138	0.0177472	0.0326777	0.0294105	0.0229141	0.0151978	0.0186729	0.00603176	0.0368	0.0231678	0.0157634	0.0330477	0.00728706	0.0402562	0.00336792	0.00481971	0.00416415	0.0385783	0.00151518	0.031389	0.0442338	0.0102164	0.0329849	0.00697512	0.0240504	0.00940911	0.00441539	0.00673165	0.0215157	0.0240645	0.0167211	0.0155394	0.0416953	0.0412327	0.0377294	0.0212431	0.0375121	0.0173736	0.0332261	0.0303203
1	143	0.0199695	0.0341557	0.0216689	0.0165823	0.0284702	0.00382991	0.0369685	0.0292348	0.0229488	0.0225574	0.0326561	0.00814404	0.0330555	0.0256111	0.0292608	0.0238525	0.00514297	0.00921632	0.0263246	0.0368253	0.020291	0.0325731	0.0207739	0.0216474	0.0161983	0.0326175	0.0362571	0.0255727	0.0108014	0.000166744	0.0198187	4.41279e-06	0.0360617	0.00759598	0.0244453	0.0265647	0.0329805	0.0182053	0.0212481	0.0267043	0.0346395	0.0180597	0.0182521	0.0262986	0.00574679
1	144	0.00742756	0.0290183	0.0186255	0.0336164	0.0343452	0.037044	0.0164084	0.0232033	0.0161258	0.0201241	0.00178341	0.00198045	0.022102	0.00615932	0.0343835	0.0194007	0.00417327	0.0404218	0.0322827	0.0285348	0.0366821	0.0104087	0.0320115	0.00297221	0.0045801	0.0413254	0.0259025	0.0218793	0.0226485	0.0412385	0.0363451	0.00314606	0.00276953	0.039582	0.0188452	0.00290173	0.0408227	0.0160735	0.00913524	0.0388959	0.019412	0.0162531	0.0125218	0.0390339	0.0374531
1	145	0.0140845	0.0308464	0.0157478	0.0401301	0.0253387	0.033673	0.00785679	0.019416	0.0140227	0.0217113	0.00373184	0.0298124	0.00917801	0.0260948	0.0213725	0.0207701	0.027752	0.0153874	0.00523429	0.0383675	0.0213924	0.00780568	0.0441919	0.00874206	0.0240725	0.0355227	0.0118729	0.0239433	0.0374043	0.0044895	0.0331662	0.0298095	0.0174399	0.0253154	0.0222156	0.0255551	0.0325132	0.0143518	0.00258167	0.0451971	0.00172795	0.0433927	0.0183572	0.0292481	0.0191632
1	146	0.0321902	0.0171408	0.0349919	0.0275251	0.0172593	0.0270305	0.0297643	0.00907416	0.0165458	0.0414032	0.010183	0.0159757	0.0407772	0.0222489	0.000582249	0.00880483	0.0156961	0.0257219	0.038747	0.0246954	0.0314362	0.0390551	0.0091505	0.00846787	0.0254808	0.0157077	0.0198671	0.0326343	0.0133167	0.0413743	0.0279887	0.0105017	0.0294	0.0325838	0.030517	0.0159503	0.00539253	0.0201165	0.0415348	0.0225065	0.00164446	0.00350002	0.0167525	0.0105402	0.0382229
1	147	0.0146834	0.0389097	0.0414532	0.0129874	0.0392786	0.0247707	0.00885567	0.0315454	0.0138717	0.00772828	1.56873e-05	0.0242829	0.0299756	0.0305096	0.0195556	0.0356861	0.00625661	0.0127196	0.0364286	0.022996	0.041721	0.00421618	0.0301793	0.021258	0.0224468	0.00535116	0.0118134	0.0398738	0.00996145	0.0311495	0.0377914	0.0294662	0.0355745	0.0213152	0.0216724	0.0220929	0.0163002	0.0135083	0.0276003	0.00100891	0.0251077	0.0208307	0.0337111	0.00406147	0.0194778
1	148	0.0450871	0.0216659	0.0146817	0.016128	0.0127378	0.0292489	0.0473831	0.00461725	0.0311191	0.0419696	0.00586018	0.0270035	0.0198309	0.027924	0.0412787	0.0238656	0.00392707	0.00830203	0.0133732	0.0466389	0.00138302	0.0247676	0.0243395	0.0374919	0.0287329	0.00937647	0.0165122	0.00557209	0.00279153	0.0236464	0.0255061	0.0241038	0.0257677	0.00719259	0.0261816	0.0198165	0.023944	0.0278465	0.0115131	0.0417492	0.0185124	0.022063	0.0152382	0.0242699	0.0290391
1	149	0.0397092	0.00860722	0.00764709	0.0348	0.0085333	0.0144084	0.0150927	0.0116876	0.0392753	0.0371185	0.0159546	0.0337756	0.0324472	0.00102325	0.0163808	0.016873	0.0198599	0.0168131	0.00230526	0.0114376	0.00198146	0.00598944	0.0221296	0.0335481	0.0311624	0.0355822	0.0387376	0.0275153	0.0104584	0.038326	0.0400403	0.0154188	0.0234902	0.0381961	0.029152	0.0201029	0.0221373	0.00138069	0.0279806	0.0290307	0.0311422	0.0380375	0.0215339	0.0245747	0.00860184
1	150	0.0443687	0.0237248	0.0124827	0.00425963	0.004552	0.0445734	0.00178728	0.0435504	0.0059533	0.0467734	0.00987825	0.0473141	0.00369608	0.0112653	0.00159106	0.0229934	0.0254402	0.0405491	0.0304096	0.00141487	0.00636378	0.00224322	0.0185809	0.0277255	0.0322267	0.0444208	0.00993269	0.0334946	0.013303	0.0223903	0.00174341	0.00403603	0.00413814	0.0503906	0.0045634	0.0114389	0.012427	0.0234081	0.0265092	0.0454235	0.0481393	0.0100069	0.0376474	0.0348947	0.0479745
1	151	0.00679391	0.0207875	0.0334089	0.00973316	0.0329855	0.0225559	0.0385967	0.0391571	0.00910729	0.0111733	0.0163509	0.0241956	0.0283723	0.0321277	0.0234574	0.00153674	0.0428818	0.0380789	0.0228211	0.00234806	0.0184862	0.0437168	0.00348891	0.0413607	0.00528062	0.01506	0.0104031	0.0182839	0.00328191	0.0237216	0.00695304	0.0333055	0.0384312	0.010919	0.0158981	0.0431991	0.0398163	0.0126693	0.00225275	0.0375804	0.0363975	0.0200806	0.0059526	0.0348294	0.0221616
1	152	0.0352993	0.00110458	0.038725	0.0153552	0.0222594	0.0300238	0.004081	0.042692	0.0239465	0.00211439	0.0199489	0.0314176	0.0108941	0.0388381	0.00886681	0.0414133	0.0128911	0.0155424	0.0248813	0.0331144	0.0451317	0.0110566	0.00770862	0.0126551	0.0400022	0.0306722	0.0192763	0.015614	0.0406097	0.0269254	0.0309943	0.0160677	0.00753908	0.00449994	0.00621902	0.0254916	0.0400885	0.00677331	0.0113212	0.0171079	0.0247095	0.0275126	0.0306239	0.00443852	0.0435519
1	153	3.72377e-05	0.0198981	0.0304405	0.0306881	0.0130592	0.0173722	0.0383631	0.0269866	0.0132476	0.00985468	0.00313505	0.00833506	0.0120949	0.0190963	0.0356976	0.0216071	0.0134609	0.0385335	0.0200285	0.00916138	0.00174197	0.00800087	0.00959723	0.0168836	0.0316292	0.0418118	0.0383015	0.0408514	0.0383249	0.0233831	0.0311475	0.0321032	0.00627204	0.0154115	0.0156584	0.0366734	0.0409372	0.0253855	0.0325985	0.00217042	0.0327129	0.0195621	0.0160936	0.0215393	0.0401111
1	154	0.0408581	0.0312463	0.0444446	0.0321625	0.015335	0.0162736	0.00943968	0.0280589	0.0413341	0.0399111	0.00558659	0.00558277	0.0106818	0.038221	0.0290567	0.0124156	0.0093699	0.0335268	0.0385283	0.00117214	0.0214421	0.0156346	0.0118269	0.00448867	0.0193633	0.00658032	0.0223097	0.0255525	0.0357839	0.0255767	0.02038	0.0281169	0.0408749	0.0223326	0.0189477	0.0143661	0.0299473	0.00270556	0.0286013	0.0164568	0.0413984	0.0136697	0.000760635	0.016347	0.0333309
1	155	0.0323726	0.00210516	0.046994	0.00788685	0.0420873	0.0387658	0.0374292	0.0347318	0.0369807	0.0423485	0.0325961	0.00802348	0.0159978	0.0218529	0.0310708	0.00322114	0.0182161	0.0194099	0.0166904	0.0450525	0.0273878	0.0018029	0.000189179	0.0198855	0.0189253	0.013573	0.0257449	0.00129479	0.00447959	0.0118389	0.047156	0.0500806	0.0118855	0.0347529	0.0217359	0.0315003	0.0292744	0.0161022	0.00716237	0.00199063	0.0496704	0.00701055	0.00771994	0.0136343	0.0113692
1	156	0.042118	0.016771	0.0291949	0.0349162	0.00500862	0.0091701	0.0287472	0.0413044	0.0171154	0.0055915	0.0302274	0.0330235	0.00563009	0.0123716	0.0393321	0.0346242	0.0336212	0.0133491	0.0265633	0.0108273	0.00860511	0.0171512	0.00935047	0.0209286	0.0194594	0.0172802	0.0111355	0.0138546	0.0280215	0.0320742	0.0389422	0.0151005	0.0364255	0.0117386	0.0378193	6.4058e-05	0.0244739	0.0164215	0.0427397	0.00855186	0.0384475	3.61165e-05	0.0395425	0.0365164	0.00581228
1	157	0.0324834	0.0369326	0.0235533	0.0281637	0.0293224	0.0334014	0.00468102	0.00597296	0.0045163	0.0390611	0.0310291	0.0134562	0.034482	0.0312215	0.0232243	0.0134939	0.0190539	0.00256866	0.030019	0.00581806	0.0355474	0.0168289	0.0102511	0.0181065	0.0272659	0.029978	0.0213864	0.0308103	0.0430155	0.016065	0.0282372	0.0158454	0.0383229	0.0423893	0.0163884	0.00364195	0.00781788	0.0284105	0.000804813	0.01799	0.00403921	0.0278297	0.0356867	0.0362629	0.0046234
1	158	0.0175138	0.0291385	0.0319635	0.0359371	0.023558	0.0158984	0.0306836	0.00427799	0.0350222	0.0234632	0.0248753	0.0350656	0.0415313	0.00264369	0.0382921	0.0414791	0.0340015	0.0358954	0.000794426	0.0167126	0.0443515	0.0326083	0.00332911	0.0393632	0.0115956	0.0145706	0.0206618	0.0178019	0.0120552	0.00266945	0.00863039	0.0188513	0.0111722	0.00116076	0.0140589	0.0242896	0.0421122	0.0196257	0.0355326	0.0107061	0.0317635	0.0120185	0.00145363	0.0155415	0.0353289
1	159	0.0279033	0.0144711	0.0381233	0.0183459	0.0382257	0.0189983	0.010411	0.00108822	0.0360196	0.0288635	0.0233902	0.0375884	0.0255492	0.0285007	0.00948218	0.0101339	0.00869475	0.0122121	0.00950641	0.0252982	0.0128531	0.0333116	0.0375437	0.0197052	0.0177321	0.0378491	0.0287384	0.0249932	0.0362426	0.00237637	0.0381009	0.0309254	0.00129493	0.0382601	0.0295442	0.00292461	0.0354616	0.0186523	0.00830759	0.0135577	0.0334483	0.0338408	0.0178739	0.0122721	0.0113839
1	160	0.0166642	0.0383403	0.0373702	0.0466407	0.0315015	0.0255075	0.0255101	0.00369264	0.0231882	0.0363511	0.0393627	0.0235852	0.0048675	0.0213739	0.00246529	0.0282619	0.0332394	0.015288	0.00761954	0.0444181	0.0111159	0.0116616	0.000355109	0.0379442	0.0311366	0.00187625	0.0175953	0.0201304	0.0214803	0.0211959	0.0280609	0.0480987	0.0249105	0.0115133	0.0348717	0.0428126	0.00553592	0.00253891	0.0267889	0.00495488	0.00272304	0.0121909	0.0189129	0.0318952	0.0244522
1	161	0.0370955	0.0413324	0.0231146	0.0199279	0.0276394	0.0305087	0.0222317	0.0269819	0.0062032	0.00826301	0.0208112	0.0275217	0.0184826	0.0394008	0.0296517	0.0418003	0.0316385	0.0399452	0.0130571	0.0298697	0.035884	0.0208268	0.0188136	0.0212267	0.000773231	0.00579152	0.0114698	0.0227949	0.00423051	0.0205838	0.00165009	0.0318842	0.0236782	0.0200886	0.0247838	0.0331534	0.013814	0.0293417	0.00965876	0.0184917	0.0343629	0.00586315	0.0344589	0.00195683	0.0189419
1	162	0.0128315	0.00322709	0.0100534	0.033044	0.0365342	0.0220033	0.0115682	0.0325128	0.0245277	0.000897129	0.0251286	0.0398283	0.042289	0.0332786	0.0337657	0.0266949	0.0271154	0.0396646	0.00945278	0.0165129	0.00974404	0.0304889	0.0283201	0.00291111	0.0335505	0.0194341	0.0272673	0.0241148	0.00801136	0.00388285	0.0132873	0.0188333	0.0185528	0.0157866	0.0193404	0.0321725	0.0257412	0.0291248	0.0329	0.00413833	0.0294658	0.0241732	0.0136066	0.0389065	0.0153156
1	163	0.037881	0.00766154	0.0384016	0.0285912	0.0287645	0.0358841	0.0138678	0.0263217	0.0245443	0.0177236	0.0146999	0.00593558	0.02049	0.0376013	0.0220538	0.0245042	0.0317087	0.00515556	0.0355481	0.0204176	0.0319795	0.0031291	0.0140679	0.0264809	0.0379893	0.0136069	0.0266426	0.0228762	0.017861	0.0302329	0.0185679	0.0189825	0.0212926	0.0350454	0.0310891	0.0261728	0.0119824	0.0391171	0.00254292	0.00916051	0.0192634	0.00731428	0.0184435	0.0286739	0.00972938
1	164	0.033003	0.0161025	0.0266736	0.0390069	0.00926784	0.0466929	0.0129337	0.00124799	0.00920062	0.0178795	0.0028232	0.00882259	0.0211551	0.00495856	0.0249069	0.00853622	4.66327e-05	0.0367845	0.0457696	0.0243641	0.00219715	0.000261294	0.0142524	0.0227938	0.0309383	0.0414674	0.042108	0.0279308	0.00964573	0.0269903	0.0249096	0.0386976	0.0259593	0.047563	0.0102626	0.017384	0.0452703	0.0176	0.0202478	0.0375059	0.0392316	0.000435251	0.0220924	0.0309369	0.0131427
1	165	0.0272233	0.0238009	0.03803	0.00829369	0.0204275	0.00254266	0.00316046	0.0138696	0.024351	0.00809704	0.0195736	0.0167227	0.00881204	0.0153441	0.030555	0.00178205	0.00531053	0.0234512	0.000115576	0.012654	0.037831	0.0278891	0.036657	0.012532	0.0203595	0.0207922	0.0388031	0.0230733	0.00596323	0.0260248	0.0126328	0.0225116	0.0434744	0.0170482	0.0463999	0.04689	0.0332119	0.0469472	0.0171112	0.0164976	0.00203373	0.0455743	0.0341817	0.0451736	0.0162697
1	166	0.0185512	0.00287673	0.0383855	0.0116235	0.0244662	0.0338435	0.0128525	0.0428127	0.0224507	0.0221067	0.0259222	0.0409208	0.0321999	0.0296013	0.0058788	0.0308825	0.00687848	0.0409443	0.0403449	0.0181188	0.0059888	0.00476234	0.00984395	0.00270376	0.037348	0.024104	0.0119303	0.0310501	0.001427	0.0373855	0.0357043	0.0220683	0.0106598	0.0144815	0.0372392	0.00715895	0.0178263	0.0319132	0.0151399	0.0144587	0.0309765	0.00165323	0.0193419	0.0347584	0.038415
1	167	0.0182456	0.00518883	0.0135725	0.0123086	0.0301296	0.0107905	0.0281655	0.0423449	0.0181122	0.028758	0.0203627	0.0243068	0.0544345	8.99572e-05	0.0372391	0.0456006	0.0200978	0.0183727	0.0465758	0.0046712	0.0158539	0.0174102	0.00657527	0.0351837	0.0217187	0.0222649	0.0381529	0.0410666	0.0143524	0.00100591	0.0432281	0.00257777	0.00531691	0.016546	0.0460335	0.000796976	0.0225876	0.00979001	0.00763583	0.0345942	0.0333693	0.00789406	0.0352534	0.0138417	0.027583
1	168	0.0326416	0.0258487	0.0040059	0.0397072	0.0254787	0.0142717	0.013652	4.46185e-05	0.0186131	0.0159906	0.0344213	0.0507586	0.00446724	0.0315499	0.0138937	0.00236725	0.0381773	0.0432339	0.00394744	0.0485476	0.0114133	0.0356567	0.0212248	0.0355191	0.00920096	0.00397941	0.0243989	0.000975191	0.0338674	0.0216739	0.0436347	0.00137718	0.0328553	0.00661826	0.0112447	0.0468179	0.0125647	0.0128666	0.0260205	0.0450998	0.00710497	0.00878884	0.0048077	0.0459015	0.0347697
1	169	0.0316056	0.00230845	0.0197085	0.0253744	0.0362883	0.00520958	0.0380846	0.0005301	0.0164025	0.0299459	0.0143561	0.0160187	0.02854	0.0365656	0.00165975	0.0289871	0.0198457	0.0147448	0.027283	0.017623	0.0242363	0.00956316	0.0205647	0.0353195	0.034903	0.0164673	0.0451231	0.0360218	0.0413	0.0363084	0.0112839	0.0272224	0.0206423	0.0116408	0.0433878	0.0214386	0.0250072	0.0250616	0.00515545	0.021247	0.0160533	0.00467248	0.0289628	0.00610032	0.0212349
1	170	0.0113314	0.00705694	0.00146899	0.0256378	0.0179994	0.0227642	0.032625	0.0403029	0.0196215	0.0268163	0.0123892	0.0294536	0.0204459	0.0345197	0.0167633	0.0457968	0.0361596	0.038038	0.0183551	0.0248322	0.0202122	0.0171917	0.0126178	0.0460218	0.0313051	0.0202924	0.0367698	0.00973935	0.0044229	0.021619	0.00093178	0.0150899	0.0363038	0.0448866	0.0341724	0.0397802	0.0065568	0.0348287	0.0339166	0.0113315	0.0227072	0.0080403	0.000821857	0.0024615	0.00560101
1	171	0.0264988	0.0312392	0.0117488	0.00159917	0.0398376	0.00167423	0.035584	0.00590561	0.00882207	0.0366766	0.00864996	0.0327393	0.0303632	0.00654641	0.0206691	0.0295206	0.0228728	0.0233504	0.00635197	0.0175506	0.025647	0.00829562	0.0259468	0.0275951	0.0168091	0.0324433	0.0174667	0.03181	0.0144558	0.0268849	0.0343817	0.0285726	0.0397809	0.0101783	0.0101963	0.0294818	0.0226615	0.0459533	0.000135784	0.046419	0.021741	0.018561	0.00703226	0.0204076	0.0389423
1	172	0.00061646	0.00576027	0.00780854	0.00996331	0.0296109	0.0223708	0.0263237	0.00769441	0.0119099	0.0360643	0.0383522	0.00381493	0.0347194	0.0230784	0.0122599	0.0385541	0.0325287	0.0350405	0.0377948	0.0457089	0.0235322	0.0065784	0.0308375	0.0247464	0.0300745	0.000241042	0.00427943	0.00248895	0.00523462	0.00646317	0.0271257	0.0382938	0.0102289	0.0267891	0.0431289	0.00550182	0.0376276	0.00243119	0.0433049	0.00825257	0.0367589	0.0409444	0.0386389	0.00729912	0.0392234
1	173	0.0344754	0.00337825	0.0423709	0.00151301	0.0232903	0.0287643	0.0147038	0.0340593	0.020846	0.00587746	0.0189799	0.025397	0.0309333	0.0440744	0.0392684	0.0293483	0.0034288	0.0209726	0.0301949	0.00766586	0.0196761	0.0398867	0.0143676	0.0198227	0.0302595	0.00305065	0.00110098	0.0048712	0.0134378	0.0103215	0.0331449	0.0238045	0.00250031	0.0246916	0.0383725	0.016398	0.0356191	0.00865527	0.0354593	0.0262644	0.0129212	0.0411856	0.0372293	0.0335972	0.0138201
1	174	0.0413284	0.00422059	0.0329388	0.0266736	0.0375061	0.0350402	0.0191339	0.0276155	0.0301554	0.0310121	0.0353002	0.0033961	0.00975764	0.0376782	0.0179232	0.0310834	0.0134969	0.0231487	0.0327212	0.0317957	0.0395655	0.0134559	0.0248978	0.0155144	0.0229059	0.0321448	0.0202984	0.0016253	0.0197046	5.1757e-05	0.0322817	0.00650673	0.0181925	0.0394003	0.0351725	0.00894131	0.0306833	0.0202501	0.00872517	0.014374	0.0117801	0.00175346	0.0237679	0.0250346	0.0110462
1	175	0.039874	0.0343197	0.00237893	0.0450476	0.0257771	0.032954	0.000497047	0.0350696	0.00224017	0.00856352	0.0439248	0.0328663	0.0236133	0.0186121	0.0320556	0.010416	0.0177296	0.0289766	0.0265893	0.0340275	3.85825e-05	0.0207457	0.00606982	0.00398549	0.0252411	0.00506518	0.0281971	0.00644025	0.00224345	0.0377816	0.0291261	0.0209481	0.00133017	0.0219805	0.0123799	0.0131034	0.0389571	0.0312192	0.0208745	0.0307596	0.0361052	0.0256184	0.0360396	0.0225954	0.0276218
1	176	0.0179045	0.0384861	0.0337445	0.00565808	0.00858862	0.028214	0.0279644	0.0274402	0.00364968	0.0336034	0.0039422	0.0225512	0.0193643	0.00799587	0.00221515	0.0311896	0.0382612	0.0197209	0.012901	0.00132334	0.0313326	0.029178	0.0215487	0.0221268	0.0235727	0.0396909	0.0341766	0.00344015	0.0406037	8.05201e-05	0.0200287	0.0342269	0.0289463	0.0254561	0.03865	0.0422594	0.0169177	0.0323584	0.00103803	0.0189717	0.0200782	0.0159435	0.0191864	0.0338096	0.02166
1	177	0.0117852	0.0281949	0.0240856	0.0336685	0.0255496	0.0154298	0.00141367	0.0279243	0.0250215	0.0303422	0.0231895	0.0226786	0.00421267	0.0293971	0.0204828	0.0212542	0.0240873	0.016817	0.00952114	0.0222977	0.0171346	0.0173877	0.0126609	0.0255933	0.0214498	0.0327806	0.0339261	0.0192171	0.0198376	0.0222307	0.0341369	0.0325454	0.0282547	0.0301415	0.0284476	0.0270333	0.0311035	0.0289362	0.0217378	0.0209909	0.00920502	0.0194707	0.0202262	0.0219647	0.00623384
1	178	0.00928347	0.0101504	0.0326899	0.0422232	0.0436081	0.0196264	0.0221129	0.0113419	0.00696435	0.0267459	0.0247319	0.0358922	0.0202193	0.00414051	0.0308921	0.0123402	0.0158363	0.0212318	0.0437229	0.00283994	0.0284276	0.00669075	0.00271659	0.0286401	0.0206359	0.0350257	0.0209151	0.00860835	0.00316639	0.027943	0.034704	0.0256906	0.0163789	0.0188242	0.0459793	0.0414625	0.0278838	0.0153492	0.00497195	0.0293846	0.00481604	0.0116079	0.0462547	0.0251463	0.0321829
1	179	0.0358947	0.0101562	0.0146023	0.0396773	0.0409616	0.0285983	0.0262663	0.0153357	0.0451048	0.0107798	0.0439693	0.0228836	0.00928581	0.00834687	0.0256376	0.00599491	0.0158916	0.0318253	0.00301976	0.0247714	0.00997577	0.0346195	0.0139193	0.0263505	0.0162137	0.0272358	0.0445755	0.0429553	0.00884397	0.0269522	0.0362453	0.00335369	0.0182036	0.0397121	0.0278804	0.0146831	0.0252716	0.00215746	0.0034099	0.0100066	0.0201075	0.0379923	0.0444251	0.00173282	0.00417359
1	180	0.00481666	0.0105275	0.00370552	0.00133189	0.0179569	0.020704	0.0216844	0.0336739	0.00774945	0.0464583	0.00221965	0.0101971	0.00152209	0.0339599	0.0280661	0.0344813	0.0436843	0.0438162	0.0380031	0.0102444	0.00499532	0.0416835	0.0180635	0.0324071	0.00589867	0.0475995	0.0261984	0.0461893	0.0447073	0.0054114	0.0145162	0.00848738	0.00252521	0.024909	0.0404395	0.0139506	0.031199	0.0470923	0.0336508	0.000710552	0.0169386	0.00679662	0.0148694	0.0423183	0.0136398
1	181	0.00286538	6.57264e-05	0.0173733	0.0217592	0.0398908	0.0432561	0.00734227	0.013399	0.0198837	0.0420443	0.0174206	0.00248368	0.0165725	0.0389105	0.0387152	0.0219584	0.0356177	0.00823448	0.0124852	0.049203	0.0232765	0.046954	0.0304355	0.0115398	0.0343132	0.0270432	0.0452711	0.000658096	0.00182594	0.0471197	0.00535123	0.0254668	0.0260916	0.00192582	0.0326908	0.0266983	0.00695908	0.0145994	0.000642734	0.00888716	0.0454731	0.0237974	0.00655134	0.0438155	0.0131318
1	182	0.0393025	0.0333545	0.0220464	0.00454568	0.0222865	0.0267441	0.0272607	0.0238671	0.0185007	0.0254144	0.000841325	0.0111976	0.0239669	0.025735	0.0341369	0.0376295	0.00960209	0.0252284	0.00930131	0.0393574	0.00732632	0.0162181	0.0228612	0.0342677	0.0405942	0.0155501	0.0185074	0.0101544	0.000768134	0.031151	0.04282	0.0039105	0.0217636	0.035144	0.0156816	0.0264655	0.0252238	0.0234921	0.0179072	0.0403958	0.00487655	0.0354946	0.0167803	0.0135084	0.0188185
1	183	0.0389567	0.0265277	0.0281184	0.00788447	0.00921746	0.0137682	0.0202309	0.0460909	0.0240434	0.0440509	0.00893707	0.0239408	0.00816422	0.0192815	0.0164811	0.0172261	0.0346529	0.00743211	0.00885418	0.0157494	0.0102608	0.0423753	0.0369278	0.00260293	0.0348522	0.0102345	0.0160667	0.0199354	0.0260148	0.0370974	0.0357182	0.0301613	0.043607	0.044888	0.0125488	0.00756754	0.0275018	0.0184261	0.0303678	0.0017026	0.0291609	0.00550436	0.0250578	0.029994	0.00181738
1	184	0.000602427	0.04517	0.0145283	0.00720178	0.0313604	0.0427059	0.0440695	0.0190695	0.00276707	0.0449395	0.0166419	3.82202e-05	0.0243981	0.00170417	0.00256223	0.0110501	0.0285907	0.00271848	0.00845974	0.0239086	0.00782519	0.0379222	0.0132462	0.014859	0.0180318	0.00260906	0.036709	0.0180143	0.0221634	0.0120633	0.0399528	0.011791	0.0309821	0.0437935	0.00884963	0.0380606	0.023971	0.0379434	0.0340272	0.0367306	0.0297446	0.0236756	0.0161465	0.0272948	0.0411071
1	185	0.041129	0.000820631	0.0405779	0.000486183	0.0302302	0.0292472	0.019475	0.00797616	0.0444511	0.00383459	0.0144488	0.024467	0.0133086	0.0297566	0.0416412	0.0188201	0.0213841	0.0294177	0.015307	0.0409425	4.11915e-05	0.0157164	0.0361743	0.0446402	0.0124258	0.0500101	0.02804	0.0081614	0.0161063	0.0317959	0.00234957	0.0402967	0.0149119	0.0341003	0.0333733	0.00509069	0.0309343	0.010684	0.0434008	0.0225712	0.0158896	0.0223727	0.00132952	0.00621171	0.00565055
1	186	0.0135759	0.0163561	0.0108582	0.0286148	0.0298241	0.0226267	0.00330493	0.0296219	0.0127885	0.0366502	0.0118968	0.0309057	0.0238989	0.0285091	0.0200697	0.0165603	0.00193319	0.0049432	0.0330691	0.00149956	0.039913	0.0251848	0.0240323	0.00515548	0.0278709	0.0301237	0.0411877	0.0377038	0.0333599	0.0260294	0.0129721	0.0361444	0.0024428	0.0242145	0.023281	0.0246599	0.00804238	0.0386771	0.00785159	0.0358397	0.0410712	0.029825	0.0135642	0.0256613	0.00768498
1	187	0.0210349	0.0196125	0.0146071	0.0321849	0.0386969	0.00498076	0.00540898	0.022369	0.038267	0.0069709	0.0462688	0.0337618	0.044688	0.0206773	0.0200216	0.0101801	0.0286557	0.0149665	0.0238831	0.033093	0.00336476	0.005775	0.0356141	0.0434241	0.00573882	0.0425971	0.0343209	0.0340746	0.042097	0.0317663	0.0086992	0.0169156	0.0148409	0.0139378	0.0246149	0.0285218	0.00270568	0.0055854	0.000736695	0.00306586	0.0419059	0.032206	0.0332121	0.00310404	0.0108467
1	188	0.0204884	0.0210715	0.0206226	0.00096542	0.0131346	0.0470332	0.00645853	0.0178157	0.000562398	0.0414789	0.00931987	0.0196969	0.0026058	0.00609927	0.0245419	0.0436661	0.0152399	0.0129066	0.0109947	0.00940598	0.00304371	0.0467572	0.036498	0.0202964	5.01344e-05	0.0448605	0.0368143	0.0204556	0.035739	0.047762	0.0240651	0.0107338	0.0133627	0.0265584	0.0186908	0.0460252	0.00814431	0.0148301	0.0113565	0.0464475	0.0165009	0.0395683	0.0252422	0.0185077	0.043581
1	189	0.00892451	0.0229068	0.0431791	0.0356584	0.0149976	0.0226342	0.0407076	0.0103212	0.0379051	0.00745651	0.0376619	0.0150048	0.0104023	0.0340356	0.0211638	0.0385943	0.0231378	6.71916e-05	0.0303092	0.013922	0.0383862	0.00647226	0.0040162	0.0127009	0.0207231	0.0346379	0.00235535	0.0385153	0.0177314	0.0217187	0.00820563	0.0290275	0.0250446	0.0227061	0.0307485	0.0334746	0.0372248	0.0144652	0.0169587	0.00243337	0.0138201	0.0366716	0.0112951	0.0385906	0.0130863
1	190	0.0108006	0.00773258	0.0294462	0.0248543	0.0302972	0.0265638	0.000914556	0.00946501	0.0138367	0.0159021	0.0369396	0.0257982	0.0256387	0.00576086	0.0095913	0.0215306	0.030369	0.00827245	0.0286859	0.0131915	0.0310406	0.0270607	0.0431541	0.0307927	0.0409781	0.0213402	0.0182316	0.00840332	0.0316371	0.0334291	0.0440058	0.0133801	0.0400706	0.0056049	0.0160116	0.00598454	0.0244084	0.0190441	0.00725855	0.0263007	0.0177206	0.0434701	0.036566	0.017368	0.0211472
1	191	0.0294255	0.000147262	0.0246728	0.0189471	0.0138496	0.0278291	0.0272166	0.0328418	0.00809846	0.0160298	0.0186566	0.0396476	0.00417474	0.0301187	0.0257247	0.0165097	0.0379181	0.0405057	0.0369799	0.0180758	0.00314844	0.0343786	0.0288622	0.0199371	0.00453649	0.0116819	0.0187034	0.0290112	0.0167219	0.0250131	0.00575836	0.0389836	0.0370896	0.037826	0.0271377	0.0157422	0.00318335	0.00842908	0.0230034	0.0192469	0.0344284	0.0280487	0.0222056	0.0315641	0.00798929
1	192	0.0188707	0.00362073	0.0398015	0.0270649	0.0208091	0.0361944	0.033647	0.0240666	0.0183113	0.0127738	0.0149499	0.0210259	0.0295578	0.0189446	0.0400715	0.00236698	0.0312422	0.000969341	0.0207586	0.0187584	0.00232273	0.025073	0.00722688	0.0137178	0.0198241	0.0279755	0.0370876	0.00861451	0.0402989	0.0149258	0.0305809	0.0205846	0.0407243	0.0210862	0.0181392	0.0367376	0.0344346	0.0104118	0.000789332	0.0259392	0.0319691	0.0397414	0.00376873	0.0265369	0.0276841
1	193	0.0275504	0.0363514	0.0204724	0.0181125	0.0402243	0.0395806	0.0366737	0.0415143	0.0247998	0.0437033	0.0402603	0.00674479	0.00355139	0.00220645	0.0205191	0.020671	0.0376569	0.0238084	0.0105976	0.0377922	0.00756885	0.0138468	0.0187309	0.0244672	0.0337601	0.0114632	0.00404485	0.0401568	0.0273381	0.0264962	0.0151797	0.00151906	0.0146177	0.0312224	0.0402544	0.00994298	0.027657	0.00383392	0.00983884	0.0196793	0.0241624	0.0307362	0.00710372	0.0190408	0.00454773
1	194	0.037429	0.0381958	0.0122543	0.016783	0.0321303	0.0407939	0.0288033	0.0107683	0.0176755	0.0389313	0.0397568	0.0419782	0.0398858	0.0153696	0.0111577	0.00668549	0.0380108	0.00655392	0.00506215	0.00282043	0.0363372	0.0226336	0.00762085	0.0301413	0.0252116	0.0234507	0.0155617	0.0235877	0.0219594	0.021877	0.0160529	0.0108182	0.0288043	0.00957598	0.00279947	0.0241522	0.041068	0.0344237	0.0156248	0.0280134	0.0104536	0.00161525	0.0203131	0.0404568	0.00640177
1	195	0.035753	0.0239461	0.0158271	0.031459	0.00950853	5.98927e-05	0.0232731	0.0406808	0.0354094	0.0178039	0.0078758	0.0119775	0.0211444	0.00115515	0.0317763	0.0374309	0.0179337	0.0288777	0.0368361	0.0389337	0.0225359	0.00880096	0.00993802	0.0231621	0.0266843	0.0237356	0.0391627	0.0228498	0.00304838	0.00415389	0.0346338	0.0114717	0.0354192	0.0382946	0.033767	0.0148888	0.00348134	0.032332	0.0266796	0.00737329	0.0124196	0.0179451	0.0107169	0.0349465	0.0338967
1	196	0.0108026	0.0399286	0.0408707	0.0385825	0.0255975	0.0195819	0.0261636	0.0142257	0.0218921	0.00520836	0.0299393	0.0156492	0.0386213	0.0268492	0.00716955	0.00400236	0.0459822	0.0109632	0.00804531	0.0428575	0.00770133	0.0338585	0.0341103	0.00108817	0.0160625	0.00492717	0.0110562	0.0392429	0.0224829	0.0315223	0.00671509	0.00231947	0.0286291	0.0398161	0.0126008	0.0132252	0.00233582	0.011258	0.0350526	0.0201614	0.00975712	0.0314484	0.0390996	0.0389454	0.0336512
1	197	0.0130264	0.00657428	0.0336848	0.0399802	0.0371882	0.0195166	0.0155441	0.0275717	0.000630276	0.011068	0.00806384	0.0185014	0.0039235	0.0352409	0.0226675	0.024511	0.0149993	0.0246005	0.0280059	0.00950384	0.0400057	0.0392929	0.0277607	0.0179673	0.0138633	0.0179608	0.0208206	0.0175747	0.0374368	0.00447211	0.00260321	0.0262036	0.0344876	0.0335197	0.0399437	0.0378768	0.00329965	0.0205821	0.023117	0.0322282	0.0324881	0.0011208	0.0253363	0.0391826	0.0160536
1	198	0.0389609	0.0415947	0.0434135	0.0189875	0.0073468	0.0308391	0.00912831	0.0167017	0.00545837	0.0445074	0.0154271	0.0181233	0.0195861	0.00803381	0.0382547	0.0373889	0.0192022	0.00492833	0.0071705	0.034342	0.0176465	0.036228	0.0420197	0.00313752	0.0199308	0.00470362	0.0292397	0.0162755	0.00942604	0.035035	0.0324267	0.0417545	0.0191596	0.0420172	0.0195128	0.0390771	0.0355451	0.00603045	0.00098062	0.015678	0.00196984	0.000465204	0.0363921	0.00911629	0.0268368
1	199	0.0407039	0.0143417	0.0306507	0.0223485	0.0377214	0.00535412	0.039503	0.0313292	0.0251692	0.0193651	0.0200968	0.0215532	0.00169688	0.0293289	0.0183965	0.00698978	0.0258347	0.00904815	0.00398286	0.0333807	0.0411664	0.0275541	0.0141967	0.00521411	0.00914268	0.0379819	0.0442055	0.0246287	0.00671122	0.0290667	0.00342856	0.0159893	0.0103507	0.0400189	0.0127117	0.00745298	0.0388027	0.0233126	0.0287036	0.033448	0.0295734	0.00612228	0.0164802	0.0206818	0.03626
1	200	0.00390812	0.00703876	0.0424215	0.0293245	0.0165142	0.0428366	0.00324813	0.0256409	0.00379107	0.036433	0.0194764	0.0139273	0.0167733	0.00532096	0.0175386	0.00343014	0.0362302	0.0145688	0.0251609	0.0347691	0.0298118	0.00637585	0.0408921	0.00594726	0.000541909	0.0404313	0.0376381	0.0415166	0.00550228	0.0090434	0.0203779	0.0423333	0.00321679	0.0152716	0.0174112	0.031944	0.0199415	0.0415722	0.0312988	0.0359793	0.0386384	0.0071325	0.0375871	0.0265993	0.0146429
1	201	0.0263813	0.02969	0.0286221	0.0177965	0.0073169	0.00788684	0.0181136	0.0265364	0.0245563	0.033552	0.0140154	0.0339582	0.0265143	0.000129456	0.024039	0.0306842	0.0279872	0.0316878	0.00423096	0.0346491	0.0193106	0.0205716	0.0214699	0.0323441	0.000465462	0.0357411	0.0128118	0.0153649	0.00624954	0.036675	0.0215047	0.00432375	0.0195965	0.0203847	0.0259133	0.0160032	0.0250024	0.0294877	0.0183995	0.0356351	0.033273	0.0303673	0.0049201	0.0316317	0.0342053
1	202	0.00384598	0.0121739	0.0432559	0.00819464	0.00878555	0.024921	0.0234317	0.0240218	0.00335844	0.00318095	0.0392552	0.0191418	0.0258635	0.0283569	0.032031	0.0127536	0.00353657	0.0345027	0.0305423	0.0275987	0.00357402	0.0244734	0.0141076	0.016448	0.0355704	0.0364903	0.0199325	0.0245252	0.00940964	0.0055211	0.00647178	0.0289683	0.0338153	0.0432971	0.0261225	0.0228758	0.0299582	0.0344752	0.0314481	0.0430064	0.00206628	0.00905561	0.0430284	0.0188844	0.0277225
1	203	0.0104066	0.023327	0.0139491	0.0162208	0.0326845	0.0365146	0.0164279	0.0348899	0.0251077	0.0131596	0.0210607	0.0251752	0.0342608	0.0245187	0.0185954	0.0376251	0.0337898	0.00606709	0.0266532	0.000527287	0.0394809	0.0185921	0.0216868	0.016498	0.0378465	0.0199107	0.0290426	0.0222864	0.0193896	0.0314497	0.0208893	0.0229424	0.0318824	0.0291868	0.00196609	0.026372	0.00910805	0.0319427	0.00133326	0.0285388	0.00708649	0.0391697	0.00621169	0.0217725	0.0144533
1	204	0.0363141	0.0231663	0.00801173	0.0292737	0.0330711	0.00330719	0.0363315	0.0177028	0.0166329	0.0122906	0.0402001	0.00762271	0.00861204	0.00176462	0.0310427	0.0273773	0.0240849	0.0152839	0.0241102	0.0144223	0.0214737	0.0427221	0.00142465	0.0011437	0.0371647	0.0394381	0.0271837	0.0411745	0.0316713	0.0122645	0.0190113	0.0174623	0.0421745	0.00661801	0.0121778	0.0043698	0.0313135	0.0187108	0.008879	0.0417337	0.00461532	0.0321042	0.0406141	0.0341036	0.0198286
1	205	0.0441052	0.0105122	0.0416388	0.0114239	0.0268707	0.0152882	0.0275097	0.0260074	0.0184976	0.00970874	0.0175416	0.016897	0.0330095	0.0206253	0.0151962	0.0145421	0.0337785	0.00299634	0.0287317	0.0270188	0.0237835	0.0124915	0.0345168	0.00832763	0.00133643	0.0039176	0.0252843	0.0181485	0.00421062	0.0273754	0.014431	0.0478803	0.00856879	0.0310484	0.0127918	0.00642558	0.0328618	0.00978753	0.0260812	0.0438693	0.00925696	0.039661	0.0408919	0.027507	0.0476456
1	206	0.0192663	0.02562	0.0380641	0.0236919	0.0120453	0.0083029	0.00174378	0.0150628	0.0248266	0.0298044	0.013238	0.0134853	0.0119469	0.00663642	0.0252868	0.0352905	0.00828308	0.0104663	0.0435651	0.00772841	0.0373678	0.0276149	0.0415103	0.0293434	0.00277539	0.0161742	0.0270943	0.0370209	0.0300753	0.0192995	0.0224507	0.0332878	0.012794	0.0319447	0.00742221	0.0262524	0.0348696	0.00990211	0.0250928	0.0257066	0.00473667	0.0131491	0.027821	0.0403091	0.0416304
1	207	0.0320373	0.00353059	0.0275681	0.0116776	0.0200916	0.0393116	0.0116901	0.002287	0.030488	0.0224586	0.00883479	0.00523555	0.00893315	0.0208437	0.0152539	0.0211819	0.0190154	0.0443417	0.0318917	0.0209078	0.0289198	0.0331635	0.0437261	0.0137842	0.043621	0.0090801	0.000583325	0.0162889	0.00334311	0.0148539	0.016291	0.0248441	0.02522	0.0396024	0.0408329	0.0201746	0.0161456	0.00856947	0.0183753	0.038848	0.0404041	0.0448196	0.0204818	0.0314323	0.00901466
1	208	0.0186812	0.0175164	0.020988	0.010551	0.00307179	0.0221185	0.0226178	0.0134772	0.0343379	0.0103214	0.0355563	0.0384984	0.00392819	0.039234	0.0190268	0.0187573	0.0209204	0.0263613	0.0338416	0.0220152	0.0262345	0.0185389	0.00372284	0.0323005	0.0346472	0.00983421	0.0194034	0.00896442	0.0312221	0.00132462	0.00324463	0.00443471	0.0326986	0.0330137	0.0186718	0.0134133	0.0349026	0.0339554	0.0355591	0.0386396	0.0340251	0.0166912	0.0304552	0.0311655	0.0211159
1	209	0.0358037	0.0117209	0.0113184	0.00463695	0.0397038	0.0424564	0.015361	0.00212939	0.027432	0.00155851	0.00782341	0.00470181	0.025787	0.0459338	0.0177569	0.0400431	0.045902	0.0113456	0.0219576	0.039916	0.0214671	0.0133899	0.0227332	0.0214109	0.0244647	0.0294852	0.0112069	0.039515	0.0224516	0.00625562	0.0438512	0.00196904	0.00236871	0.042142	0.0421054	0.00354655	0.0259	0.0418468	0.0287199	0.00921151	0.0455635	0.0128896	0.0303644	0.00334072	0.000512204
1	210	0.00983952	0.0141135	0.0284819	0.00244535	0.0278723	0.0419236	0.041868	0.00993783	0.0113113	0.0319975	0.0219593	0.0224344	0.0169256	0.0157935	0.00853686	0.0383684	0.0341623	0.00817871	0.0435216	0.0183795	0.0153341	0.0277174	0.0219199	0.0305218	0.0220865	0.000440269	0.0315145	0.0243363	0.0251951	0.00435791	5.87625e-05	0.0191546	0.00277602	0.0409416	0.0252481	0.029542	0.0378743	0.0107445	0.0321242	0.0278407	0.0346931	0.00665783	0.0202861	0.0371201	0.0234633
1	211	0.0373404	0.0237901	0.0169411	0.0259736	0.0283129	0.0125141	0.0309134	0.0152195	0.0236297	0.0234941	0.0183668	0.0238043	0.0219977	0.0331428	0.00513181	0.0218032	0.0366921	0.00677971	0.00862454	0.0296857	0.0277077	0.0286037	0.0285244	0.0252884	0.00655541	0.0227518	0.010532	0.0310984	0.0322828	0.0332779	0.00774105	0.0312387	0.030694	0.030372	0.02294	0.0363995	0.0240374	0.00274601	0.00902337	0.0354925	0.0117469	0.0263914	0.00163756	0.0210839	0.0176757
1	212	0.0387055	0.0424134	0.0410613	0.0277636	0.000628901	0.0034283	0.0349958	0.0282598	0.00623835	0.010916	0.0131274	0.0199536	0.00415573	0.0152538	0.0166451	0.0172191	0.00690032	0.0369163	0.0149539	0.04563	0.0141455	0.0258645	0.0192008	0.0231087	0.0496396	0.0173008	0.0080371	0.00393611	0.0041106	0.0305571	0.0316266	0.0121717	0.0444134	0.0496272	0.0482901	0.0243265	0.00646083	0.00407216	0.0504077	7.10711e-05	0.0441475	0.00475284	0.00101277	0.0432759	0.0142767
1	213	0.0124817	0.0182675	0.0108989	0.040487	0.0310823	0.00325847	0.0386828	0.0102302	0.0323147	0.000978621	0.0332235	0.0187917	0.0330904	0.0335878	0.0325633	0.0203818	0.00547815	0.00463448	0.0231431	0.00806272	0.0205927	0.0455702	0.0391938	0.00794636	0.0248657	0.00742208	0.0405473	0.00245357	0.0335675	0.0156244	0.0246565	0.01364	0.00429253	0.0197006	0.0187534	0.0171535	0.0431159	0.0280313	0.0456593	0.0116843	0.0393923	0.0207046	0.0307246	0.00136107	0.0317076
1	214	0.00403733	0.0285748	0.0220487	0.029191	0.0296827	0.0278535	0.0183774	0.0171255	0.00330745	0.0375466	0.0331822	0.0166847	0.037421	0.0342042	0.0161131	0.00604083	0.0186482	0.0232987	0.0397904	0.038235	0.0326704	0.0358554	0.0149536	0.0305337	0.0029801	0.0266297	0.00163751	0.0338916	0.0421029	0.0115755	0.0269691	0.0234781	0.0420877	0.0106765	0.011866	0.00957697	0.00266668	0.00565272	0.0196632	0.0420808	0.0023779	0.0396976	0.0186478	0.00410623	0.0262591
1	215	0.0233405	0.00696828	0.019555	0.0381911	0.0158795	0.00254344	0.0311286	0.0286594	0.0276639	0.0296803	0.0199875	0.0265512	0.0324505	0.0229397	0.0321087	0.00458017	0.0177506	0.0385857	0.0145788	0.0134395	0.0260138	0.0326657	0.0281249	0.0147173	0.0291218	0.0258054	0.020911	0.0281106	0.0175501	0.00385013	0.0300411	0.0263906	0.0144314	0.0263308	0.0138569	0.0290552	0.00540246	0.0371284	0.0233105	0.0243498	0.00558734	0.0298824	0.0337577	0.0270193	3.18021e-06
1	216	0.0195586	0.0279545	0.0082227	0.0371608	0.00224337	0.00395867	0.0258828	0.038372	0.0411492	0.0184094	0.028898	0.00758004	0.010173	0.0415889	0.0171448	0.0286165	0.0194153	0.0106621	0.035243	0.0267881	0.00434532	0.00217261	0.0231302	0.0106331	0.0306504	0.0173738	0.0394301	0.0105416	0.000880511	0.0200519	0.0326548	0.0114406	0.0190793	0.038455	0.0406551	0.0257659	0.0169092	0.0368668	0.0188523	0.0267588	0.0349873	0.0383029	0.00731048	0.0390825	0.00464765
1	217	0.0208306	0.0211766	0.00647541	0.0153088	0.0371286	0.0332594	0.0320534	0.00554697	0.03093	0.0315423	0.0108182	0.0158808	0.0304045	0.0170472	0.00200067	0.0378386	0.0364747	0.0334449	0.00495589	0.0268096	0.00132342	0.029694	0.0371692	0.00871332	0.0155431	0.0209438	0.00155451	0.0268053	0.0184579	0.0248493	0.0374424	0.00516918	0.00523227	0.036417	0.0370771	0.0182921	0.0376394	0.0154785	0.0267478	0.0123951	0.0323042	0.0275562	0.0302935	0.0247185	0.0182557
1	218	0.0368227	0.0331175	0.040111	0.0284814	0.0260397	0.0215395	0.0116015	0.0413845	0.00478921	0.0298464	0.0291512	0.0198767	0.01472	0.0276678	0.0352318	0.00461208	0.00522654	0.028128	0.0320365	0.00551432	0.00596494	0.0272051	0.000608805	0.0221598	0.0171657	0.0185733	0.0361301	0.0279032	0.00873042	0.00897312	0.0324525	0.0296954	0.0186582	0.0421212	0.00786926	0.0182814	0.034686	0.0167169	0.00152333	0.0435945	0.0303897	0.00115035	0.0300674	0.0274828	0.0159986
1	219	0.0413753	0.023427	0.0118776	0.0340413	0.0176328	0.0231749	0.0223208	0.0243514	0.035101	0.0068969	0.0269536	0.042604	0.0231832	0.0139755	0.00129947	0.00922729	0.0223434	0.00960306	0.0296293	0.0402787	0.025354	0.0146099	0.0287908	0.0273955	0.00514414	0.0420587	0.00337652	0.0163401	0.0403088	0.00857271	0.0209299	0.0328642	0.0311618	0.00360606	0.0402706	0.0351508	0.01762	0.0265349	0.011148	0.00887333	0.0145705	0.0246111	0.0174435	0.0205721	0.0233955
1	220	0.0249626	0.0136332	0.0126362	0.0126131	0.0322331	0.0404004	0.00153033	0.0345973	0.01923	0.0267836	0.0371228	0.00518675	0.00949596	0.0229595	0.0317195	0.0345541	0.0238861	0.0276686	0.0347514	0.0104776	0.0258049	0.00808035	0.0149889	0.000106519	0.0331052	0.00578985	0.023181	0.0105477	0.0280655	0.0309461	0.0237822	0.0260349	0.0197341	0.0339533	0.0338037	0.0291276	0.0354195	0.000602975	0.0173749	0.0279127	0.00864327	0.00979726	0.0165893	0.0405531	0.0396131
1	221	0.00130245	0.0264674	0.0279749	0.0333497	0.0046383	0.00314223	0.0357916	0.0356988	0.0139569	0.0383683	0.0399074	0.0353572	0.00914662	0.0164169	0.0296817	0.0190904	0.0313359	0.0106485	0.0230681	0.0250625	0.0156374	0.0334733	0.0345777	0.00899808	0.0296997	0.00377475	0.013908	0.0387501	0.0104213	0.0152174	0.0144986	0.0384842	0.0222646	0.027933	0.0351589	0.0314175	0.00395678	0.00137467	0.0419972	0.021252	0.0254211	0.00195741	0.0158804	0.034248	0.0192922
1	222	0.0140573	0.0062682	0.0283538	0.0299616	0.00265647	0.00888609	0.00441971	0.0161161	0.0221187	0.0193316	0.0110652	0.00401646	0.0307122	0.0398114	0.0390779	0.0337927	0.0124893	0.00264837	0.0125909	0.0366419	0.0204197	0.0381262	0.0200496	0.032929	0.0261751	0.0235062	0.0281321	0.0154607	0.0402902	0.0370579	0.0185752	0.00178047	0.0298779	0.0148033	0.011559	0.0238159	0.0144137	0.0448187	0.00406944	0.0256641	0.0121965	0.0396052	0.0258467	0.0436822	0.0321286
1	223	0.0189331	0.00929997	0.0212998	0.0135687	0.0236431	0.0351027	0.0340847	0.00431433	0.00379231	0.0288269	0.0151499	0.0447059	0.00015377	0.00386274	0.0457844	0.00917762	0.000125039	0.0218455	0.028191	0.0282643	0.0308785	0.0263611	0.0144933	0.0352075	0.0410022	0.00665868	0.00189951	0.0063585	0.0348174	0.00662405	0.0443076	0.0194566	0.0413872	0.0131774	0.0350439	0.0448059	0.0143675	0.0274188	0.0248656	0.0140486	0.0250913	0.0423765	0.0101223	0.0383128	0.0107915
1	224	0.00875044	0.012492	0.0152096	0.00207678	0.0174525	0.00322612	0.0246653	0.0185966	0.032414	0.0208125	0.0229252	0.00299916	0.0191257	0.0279953	0.039023	0.0375911	0.014728	0.0370157	0.0248055	0.0357926	0.0396588	0.0257596	0.0173903	0.0152065	0.0283046	0.00568132	0.0265832	0.0015807	0.0236268	0.0169475	0.00742821	0.00852072	0.0166959	0.0137428	0.0305558	0.0316792	0.00476324	0.0400491	0.0304094	0.0349171	0.0361171	0.0399413	0.0298433	0.0277146	0.0291858
1	225	0.0284971	0.0213458	0.0338576	0.0396209	0.0402611	0.0123333	0.0305609	0.0292271	0.0255253	0.0373612	0.00200855	0.0230794	0.0344377	0.0383291	0.011541	0.0414432	0.00916568	0.00998808	0.021998	0.015953	0.0325238	0.0236367	0.029817	0.0201916	0.0277817	0.0413045	0.0357375	0.0322481	0.0135787	0.00306573	0.028317	0.0214887	0.0195338	0.00264232	0.0215158	0.0145716	0.00191652	0.0193343	0.0218404	0.0061458	0.0165919	0.0132409	0.0346576	0.00136698	0.0104171
1	226	0.0338698	0.0209948	0.0418285	0.00817712	0.0172555	0.028883	0.0178956	0.0173471	0.01354	0.0148742	0.0255339	0.012115	0.0392523	0.021803	0.0133867	0.00779796	0.00375772	0.00471746	0.0268828	0.0409683	0.0414019	0.0399787	0.0199869	0.016463	0.0150737	0.0122991	0.0282612	0.0395843	0.0223608	0.0426102	0.00643516	0.0232621	0.00174697	0.028771	0.00212051	0.0411524	0.0126981	0.0137419	0.0362348	0.0403754	0.0197212	0.030499	0.0176647	0.00122394	0.0354523
1	227	0.0290447	0.0415823	0.0222924	0.0349051	0.0216184	0.0226571	0.0420943	0.0265963	0.0109874	0.0426354	0.0191724	0.00343477	0.031553	0.00146782	0.00833404	0.00644364	0.0363896	0.0250523	0.0181131	0.0288417	0.0424052	0.00753425	0.00152282	0.0287728	0.0177072	0.0424639	0.0046586	0.0123088	0.0190798	0.0139107	0.00227072	0.0294262	0.0317664	0.019948	0.0296046	0.0151789	0.0227757	0.000285654	0.0312675	0.0362587	0.0155017	0.0334298	0.0310691	0.0256567	0.0119808
1	228	0.0201338	0.011473	0.00789375	0.00219734	0.0194818	0.00383639	0.0104701	0.0140308	0.0220377	0.0301029	0.0415029	0.0117341	0.0097004	0.0369895	0.00746151	0.00955702	0.0430341	0.0451974	0.0290274	0.037634	0.0203969	0.0324421	0.0242406	0.0411243	0.00848293	0.039801	0.00864345	0.0149469	0.0369131	0.00579167	0.00500214	0.0248297	0.0224985	0.0339669	0.0442191	0.0176951	0.00536245	0.0110377	0.0418967	0.0358306	0.0433169	0.0215938	0.0243076	0.00926591	0.0128983
1	229	0.000898635	0.0262989	0.024348	0.0277936	0.0307327	0.032821	0.0337895	0.0164561	0.00963935	0.0182459	0.0315179	0.0408527	0.0396852	0.00922536	0.0369051	0.0170614	0.018982	0.0157872	0.012696	0.0165791	0.0403219	0.00246664	0.000727778	0.0107878	0.0165078	0.0378427	0.00485173	0.0321227	0.0357325	0.016375	0.0382506	0.0316768	0.0396512	0.0255958	0.00854938	0.0152525	0.0367658	0.0186755	0.0199283	0.0130868	0.0395677	0.0217131	0.00151197	0.00154243	0.0301802
1	230	0.0128561	0.0345198	0.0379576	0.0109228	0.00544677	0.0169052	0.0359606	0.0166696	0.0202598	0.0118099	0.00537042	0.0282297	0.0367152	0.0369772	0.0293032	0.0237245	0.00351315	0.0159644	0.0141741	0.0298455	0.0089617	0.0335509	0.0319334	0.0199347	0.0345336	0.0231769	0.0270038	0.0189911	0.00496469	0.0349052	0.0370911	0.0153847	0.0258744	0.0296569	0.0145003	0.0285826	0.0227277	0.0197704	0.0128907	0.0223108	0.0166941	0.0250109	0.0317689	0.0085246	0.0241306
1	231	0.011224	0.00324264	0.0298165	0.00236751	0.0345822	0.0145147	0.0207062	0.0331543	0.0333131	0.0297808	0.0296927	0.032962	0.00913563	0.0255802	0.0465623	0.00305615	0.0283513	0.0293549	0.00884192	0.0441621	0.0245159	0.0321656	0.0110929	0.00539809	0.0343299	0.0247949	0.0447976	0.00488446	0.0259517	0.0123679	0.0372451	0.00337991	0.0336475	0.0427382	0.00747725	0.0391872	0.022811	0.0413626	0.000904536	0.00862072	0.0139211	0.00270312	0.00652757	0.0282075	0.0205665
1	232	0.0195736	0.0352206	0.0109263	0.0435625	0.0322825	0.0306119	0.0284936	0.00546224	0.0288015	0.0267269	0.0191886	0.0351401	0.0348149	0.00681711	0.0133357	0.029451	0.0431057	0.0437316	0.0447172	0.0146489	0.020695	0.00313332	0.0160585	0.0151809	0.0110476	0.00474802	0.0299337	0.00509687	0.0323854	0.0151048	0.0185676	0.00732343	0.00822504	0.0165309	0.0159005	0.0226689	0.0235081	0.0441489	0.00858215	0.00522257	0.0447819	0.022109	0.0173417	0.0331171	0.0119756
1	233	0.0351001	0.037979	0.00413916	0.0181094	0.0145313	0.00835006	0.0246918	0.0190872	0.00462541	0.0278889	0.0230256	0.0242466	0.0321953	0.040573	0.0225444	0.0182351	0.0314717	0.0179554	0.0154048	0.00894467	0.00756081	0.00799301	0.0299053	0.0381141	0.0322492	0.0392962	0.0204646	0.0274296	0.0406059	0.0300134	0.0172613	0.0201964	0.0207043	0.0140266	0.00881482	0.0218572	0.0409912	0.0015183	0.00573081	0.0346605	0.0183293	0.038311	0.0128466	0.0331969	0.00882386
1	234	0.0165188	0.00261674	0.000885287	0.0090935	0.0387672	0.0354175	0.0397369	0.0163744	0.0344019	0.037883	0.0370569	0.00948917	0.0076815	0.00437943	0.0134408	0.00675655	0.0034906	0.0244354	0.041319	0.0269182	0.0335625	0.010575	0.0195	0.0318252	0.0410401	0.00531711	0.0158262	0.0230105	0.0354133	0.0122293	0.00549676	0.0151514	3.23427e-05	0.0262968	0.0146877	0.040633	0.0379753	0.0351642	0.0233735	0.0378845	0.0290064	0.00626511	0.040757	0.0154872	0.0368268
1	235	0.0025699	0.0364848	0.00467963	0.0387724	0.00561965	0.00181814	0.0216728	0.00258255	0.0376794	0.00484532	0.0286129	0.0315063	0.0264808	0.051512	0.0167775	0.0382649	0.0274949	0.01235	0.00894626	0.0315946	0.00569082	0.0515499	0.000799613	0.0131449	0.0384411	0.0361897	0.0210625	0.0268221	0.0223126	0.00375949	0.0336498	0.0453055	0.0302745	0.00310011	0.0291799	0.0507177	0.0145499	0.0259555	0.00740614	0.000529091	0.014693	0.0353139	0.00678372	0.0455847	0.00691901
1	236	0.0118301	0.035795	0.0301153	0.0147048	0.0058495	0.020676	0.00430785	0.0301587	0.00511855	0.0152803	0.0370844	0.00228119	0.00177445	0.0173298	0.0317151	0.0195554	0.00883694	0.0158133	0.0314992	0.0365041	0.0169527	0.0359631	0.00922279	0.023786	0.0297345	0.0405777	0.00535556	0.0376451	0.0394637	0.00242416	0.0161672	0.0123992	0.0371152	0.0405794	0.00829948	0.0396818	0.0401771	0.00676458	0.000183876	0.0159762	0.0368963	0.0349433	0.0263974	0.041936	0.0251276
1	237	0.0149015	0.0428979	0.0111625	0.00686099	0.00690031	0.0294752	0.027643	0.0349491	0.0085454	0.0184212	0.0414946	0.0246782	0.0153206	0.0141214	0.0399364	0.0117946	0.0444942	0.0401477	0.0336144	0.038101	0.00161323	0.0167375	0.011932	0.0267296	0.0392686	0.000691759	0.017218	0.0316941	0.0207598	0.0107539	0.00195279	0.0195253	0.0444811	0.0167832	0.00294992	0.00498101	0.0147347	0.00307689	0.0308181	0.0430458	0.0311659	0.016178	0.0355197	0.0297589	0.0221701
1	238	0.0285735	0.0379251	0.0281192	0.0108857	0.022186	0.0100108	0.0047308	0.0157451	0.0289049	0.0341058	0.0133512	0.00396173	0.00837101	0.0399635	0.0189354	0.0192926	0.0389803	0.0195156	0.0239922	0.0041854	0.0314619	0.028467	0.037502	0.0201697	0.00565223	0.00709753	0.0185639	0.0187095	0.0311366	0.0291779	0.024166	0.0158887	0.00889931	0.0248911	0.00273474	0.0148755	0.0277926	0.0280994	0.0277115	0.0149857	0.0179895	0.0415361	0.0403985	0.033125	0.0372323
1	239	0.0380119	0.0135821	0.00700948	0.0413335	0.0334394	0.0322373	0.0256867	0.0140612	0.0204995	0.0162637	0.0344713	0.0230179	0.0335259	0.00146722	0.0274227	0.0322057	0.0228514	0.00725988	0.0390575	0.0327452	0.0381415	0.00344563	0.019406	0.0285218	0.0143794	0.00554295	0.0337821	0.0134947	0.0188117	0.00638205	0.0372233	0.0199988	0.00739237	0.023087	0.0378422	0.028164	0.0320185	0.0138877	0.00678726	0.0210911	0.0272595	0.0172915	0.00836696	0.00185946	0.0396731
1	240	0.0081243	0.0488269	0.0488052	0.0392913	0.0343695	0.0217804	0.0300898	0.000556867	0.0159379	0.0238962	0.016793	0.0298701	0.0245822	0.0113056	0.0384008	0.0382795	0.0114817	0.0312948	0.0108438	0.0114536	0.00391948	0.0476561	0.0314533	0.0199372	0.0208057	0.00674374	0.00063739	0.000314491	0.033931	0.0240761	0.0408111	0.00760544	0.0386233	0.0159097	0.0130424	0.00733925	0.0180327	0.0231861	0.0084684	0.0245338	0.0422055	0.0138143	0.0308819	0.0294841	0.000604092
1	241	0.0183748	0.0311381	0.0226681	0.00139006	0.0351707	0.00363499	0.00753212	0.0295068	0.044482	0.0426266	0.00744552	0.00150606	0.00634814	0.00411034	0.023656	0.0305783	0.0319707	0.0107043	0.0111707	0.0309159	0.02303	0.0323213	0.0103556	0.0425964	0.0187856	0.0306513	0.0119455	0.00915107	0.0299482	0.0146111	0.0160254	0.0401535	0.0141211	0.0358013	0.0284351	0.034362	0.0146545	0.0228058	0.0202613	0.0101874	0.0322548	0.0245975	0.0154164	0.0298854	0.0427121
1	242	0.00566339	0.0119747	0.0390803	0.0104668	0.0147468	0.0279142	0.034201	0.0391244	0.0269464	0.019627	0.00182521	0.000380199	0.00597735	0.0319437	0.0224915	0.0226798	0.0402725	0.0297826	0.0188029	0.0252733	0.0187404	0.00687285	0.0405815	0.0185817	0.0235508	0.0396275	0.0137259	0.0168952	0.0225092	0.0277532	0.0403035	0.00130728	0.014646	0.00778804	0.0217047	0.0232864	0.0377263	0.00366133	0.0408108	0.0229868	0.0176606	0.0258401	0.0295232	0.0420877	0.0126551
1	243	0.00783989	0.00506629	0.0214297	0.0434204	0.00373536	0.000163641	0.0167186	0.00801938	0.000108458	0.0338426	0.0242159	0.0431521	0.0319174	0.00319151	0.0390726	0.0439561	0.0127498	0.0348008	0.0377183	0.0161363	0.0189551	0.0272829	0.0126155	0.0225642	0.0405865	0.000496624	0.0202001	0.00838006	0.0282528	0.0241144	0.00831857	0.0164345	0.0321307	0.0335947	0.0347016	0.0265453	0.0372952	0.000565608	0.0357806	0.0111152	0.0252957	0.0351013	0.0274331	0.0239474	0.0210375
1	244	0.0320699	0.0172393	0.0307308	0.0216367	0.0275627	0.0195701	0.0302579	0.0198546	0.017426	0.00723305	0.0351666	0.0368596	0.0373148	0.0260868	0.0348978	0.0149593	0.0134851	0.037187	0.0354398	0.0264136	0.00274937	0.011979	0.0178153	0.0185723	0.0347891	0.0229758	0.0106482	0.0278751	0.00107749	0.000551871	0.0216898	0.0314232	0.00943573	0.0351023	0.00700918	0.0254843	0.00786961	0.0041604	0.0383725	0.0367603	0.0322711	0.0174916	0.035282	0.0231638	0.00405941
1	245	0.00163065	0.0152691	0.033126	0.0240531	0.00205814	0.0217056	0.0247616	0.0457966	0.0377213	0.0152789	0.0303033	0.0341863	0.00912208	0.0171797	0.0119474	0.0215596	0.0258926	0.012371	0.0252549	0.0110416	0.0420697	0.0373854	0.0171601	0.0389249	0.00886025	0.000359924	0.019682	0.0258459	0.0108739	0.0314499	0.0109026	0.029391	0.012921	0.0199819	0.018081	0.0365738	0.0190376	0.0328979	0.00285098	0.0417162	0.0350846	0.0248968	0.00148923	0.0453359	0.015968
1	246	0.0290079	0.00584561	0.0396071	0.0414324	0.032695	0.0075534	0.000798591	0.011255	0.0110134	0.00476551	0.0407467	0.042193	0.0224907	0.0396592	0.0248428	0.000877066	0.00633372	0.00162692	0.0245734	0.0484817	0.0182647	0.00194668	0.0379641	0.0236333	0.0487009	0.00280459	0.0362744	0.00161603	0.0259629	0.039668	0.0113673	0.00148549	0.00167591	0.0210819	0.00817515	0.0341859	0.018016	0.0385222	0.0304779	0.036342	0.0424305	0.0253459	0.0216429	0.00353008	0.033086
1	247	0.000302673	0.00400987	0.0256678	0.0365744	0.0104582	0.0321716	0.0193309	0.0253155	0.0179915	0.0240177	0.0136312	0.00157518	0.00208254	0.0403211	0.0381245	0.0346246	0.0252528	0.0126765	0.0273996	0.0113482	0.0125647	0.00461374	0.0103157	0.0126787	0.0259359	0.0357569	0.0102644	0.0274935	0.0401283	0.0146344	0.0252265	0.0222764	0.037407	0.0409715	0.0234931	0.0139982	0.0303466	0.00464988	0.0111027	0.0367255	0.0180097	0.0392141	0.0414519	0.0295131	0.0283513
1	248	0.0243807	0.000817287	0.0246032	0.0320607	0.0229416	0.0281789	0.0228492	0.0273702	0.0293296	0.0057711	0.0353395	0.0182198	0.0386556	0.0177421	0.0384963	0.0259195	0.0117607	0.0248462	0.0213225	0.0363312	0.036086	0.0197844	0.0109401	0.00394101	0.0176337	0.0371291	0.0239773	0.0123742	0.0225329	0.0395238	0.00431182	0.0264105	0.0231044	0.0357787	0.0258578	0.0325964	0.0118046	0.0292061	6.62025e-05	0.0114128	0.0218247	0.0107588	0.0286246	0.00115863	0.0262253
1	249	0.0333294	0.00874826	0.0159856	0.0403158	0.0276193	0.0097712	0.0135627	0.0271596	0.0175708	0.0362451	0.00269944	0.0415195	0.00903895	0.0395855	0.0412519	0.012164	0.0294692	0.0291833	0.0202254	0.0078231	0.0240883	0.029811	0.000513092	0.0112503	0.0162841	0.0401325	0.0143168	0.012815	0.0203852	0.0324197	0.0246626	0.0134229	0.00215828	0.0378973	0.0223176	0.0334193	0.0336525	0.0244587	0.000805517	0.033984	0.000487128	0.0373113	0.0195035	0.0399861	0.010649
1	250	0.00847305	0.0343524	0.00936466	0.0134719	0.0386592	0.00870119	0.036431	0.0395372	0.0352453	0.026599	0.0294981	0.00165275	0.033568	0.0232122	0.0433824	0.0398921	0.0397081	0.00521502	0.0267614	0.0341918	0.0345415	0.0254539	0.0131167	0.0178828	0.039383	0.00670953	0.0337456	0.00424623	0.0422486	0.0244056	0.00795835	0.0340223	0.0046517	0.0131548	0.000917984	0.00639732	0.0423221	0.020249	0.0396318	0.00114577	0.00788329	0.0204439	0.0126271	0.0110059	0.00793855
1	251	0.0292017	0.0243089	0.0131072	0.0311009	0.0292831	0.035698	0.0127813	0.00757748	0.0259473	0.0104567	0.0165994	0.0329593	0.0296954	0.0318522	0.000992387	0.0291983	0.0145071	0.0338195	0.00896583	0.0156971	0.0129257	0.0336893	0.00820274	0.0349955	0.0247375	0.030774	0.0258248	0.020786	0.0285324	0.0161887	0.0240184	0.0334956	0.020962	0.0347082	0.0222585	0.0208049	0.00864984	0.00998871	0.0347332	0.0114879	0.019618	0.0176701	0.0301912	0.0335226	0.00748503
1	252	0.0179712	0.0338238	0.0327236	0.0103146	0.0171113	0.025414	0.0357077	0.00352245	0.0191469	0.0145197	0.0150757	0.0345284	0.023047	0.00378531	0.0275764	0.018304	0.0271293	0.0250004	0.0290625	0.0154272	0.00278355	0.0202622	0.0180317	0.029209	0.0284416	0.00451593	0.0133291	0.0383747	0.0438026	0.0404435	0.00985526	0.0242767	0.0277904	0.0323626	0.00966519	0.0350944	0.0402682	0.0380067	0.0127355	0.0207719	0.00449535	0.0136672	0.0264495	0.00706036	0.0291154
1	253	0.031259	0.0124451	0.0156817	0.00300687	0.0334612	0.0325839	0.0243657	0.0417983	0.0209716	0.0144568	0.0177072	0.03885	0.00531531	0.0018114	0.0193805	0.011894	0.0119763	0.00238652	0.0268753	0.00782544	0.0356869	0.00959549	0.0190955	0.0275934	0.0368656	0.0301312	0.0096811	0.0224256	0.0293844	0.0235103	0.0122858	0.0204064	0.0286242	0.0138211	0.033783	0.0124715	0.0129831	0.0260498	0.0382554	0.0429192	0.0348512	0.0220646	0.0449041	0.0380973	0.00046169
1	254	0.00662342	0.0183238	0.01796	0.0225582	0.0404646	0.00212837	0.00145601	0.0130995	0.0338619	0.00745717	0.0293133	0.0234864	0.0254681	0.0254004	0.00412179	0.0143367	0.00975284	0.0323742	0.00111053	0.0240798	0.0101305	0.0359604	0.00907184	0.0183648	0.00298296	0.0268845	0.0382621	0.0336641	0.0353803	0.012769	0.0268593	0.018345	0.00672254	0.0276339	0.0319539	0.0155053	0.0219519	0.0138941	0.0394173	0.0362662	0.0385115	0.0314341	0.0378369	0.036116	0.0407044
1	255	0.029937	0.0401907	0.0248918	0.0135049	0.0347969	0.00244684	0.0224324	0.0290416	0.0280691	0.0307999	0.00686758	0.0318233	0.0287831	0.00794356	0.03716	0.0129136	0.031958	0.0350941	0.0312761	0.0217025	0.0054048	0.0230283	0.0168015	0.019136	0.0105033	0.0210424	0.0390067	0.0183838	0.0136285	0.0281613	0.0384444	0.0120096	0.00330476	0.00766867	0.00324675	0.0397034	0.00999612	0.0197244	0.0247661	0.00287447	0.0355414	0.0373029	0.0272981	0.00941582	0.0319733
1	256	0.00843782	0.00770143	0.0428862	0.00564591	0.03743	0.0157807	0.0225401	0.0377583	0.0356863	0.0243227	0.0393292	0.0424276	0.00469644	0.0250814	0.00876036	0.0207889	0.0288858	0.0286029	0.0398636	0.031508	0.00979668	0.00806159	0.0206606	0.00363254	0.00225976	0.03879	0.0161681	0.0192797	0.0293258	0.0338644	0.00111601	0.0177302	0.00965923	0.0384989	0.0136647	0.0274314	0.00170077	0.00359964	0.0398893	0.0317363	0.0384142	0.0107121	0.0234596	0.0218098	0.0306051
1	257	0.0181882	0.0116153	0.0147738	0.0344404	0.039431	0.0421414	0.0323422	0.0144842	0.0298684	0.0429396	0.030573	0.0156786	0.0240908	0.0369767	0.0108735	0.0290375	0.0238574	0.0164252	0.0104586	0.014482	0.0311518	0.0410044	0.0036043	0.0301429	0.0119317	0.0273582	0.0436952	0.0164589	0.0189276	0.00430061	0.0157275	0.0155328	0.0161036	0.0125145	0.000554027	0.00459003	0.0412985	0.0108602	0.0334583	0.0378298	0.00640326	0.0333857	0.0272549	0.0089314	0.0143023
1	258	0.0118372	0.0149843	0.023884	0.0296359	0.0246748	0.00628776	0.0166083	0.0109694	0.0140876	0.0248189	0.0264475	0.0299213	0.0299181	0.0208485	0.0215651	0.039076	0.0371739	0.0362492	0.038284	0.0108032	0.0244842	0.0322729	0.0145182	0.021363	0.00596121	0.0153698	0.0132842	0.0433548	0.0128788	0.0399037	0.0227522	0.00488558	0.0105213	0.0109813	0.016969	0.0428333	0.0295382	0.0404412	0.0201228	0.00503287	0.0009485	0.034032	0.0228901	0.00562577	0.0409599
1	259	0.0364862	0.00280743	0.0123756	0.0168326	0.0041685	0.0108811	0.00660175	0.0174545	0.0356545	0.0373382	0.00835111	0.0131057	0.0142532	0.0101046	0.0342468	0.0369105	0.00305866	0.0213853	0.0256337	0.00780254	0.0357488	0.0185661	0.020158	0.0343706	0.0268286	0.0320989	0.0365009	0.028675	0.0292251	0.0278466	0.0310469	0.0164478	0.00385479	0.018698	0.033223	0.0352299	0.0266294	0.0300415	0.0396999	0.0370495	0.0280822	0.0316572	0.0154673	0.00711518	0.000286246
1	260	0.00906791	0.0168077	0.00678598	0.00514947	0.00352326	0.0198973	0.0369301	0.00665537	0.0287003	0.0225814	0.013223	0.0444655	0.0242972	0.0312573	0.00901852	0.0353018	0.0419465	0.0392013	9.32325e-05	0.0106774	0.0400466	0.0144062	0.0146828	0.0172918	0.0443743	0.0171064	0.0430637	0.0374878	0.0195077	0.00775865	0.0355446	0.0105653	0.00439337	0.00967672	0.0338513	0.0370485	0.0352351	0.0142944	0.0307529	0.0186764	0.015131	0.0278725	0.0449672	0.0205501	0.000133852
1	261	0.015093	0.0348118	0.0372309	0.0436244	0.00169918	0.0275171	0.0126944	0.0445565	0.0316442	0.0157521	0.000624751	0.0023433	0.0342494	0.0371153	0.0444688	0.0165652	0.0153132	0.0114454	0.0204437	0.0241991	0.00629577	0.0194352	0.0113061	0.0215309	0.0303813	0.0408747	0.0051529	0.0396501	0.0315528	0.00353957	0.0115086	0.0151424	0.0149037	0.0210123	0.0344334	0.0128074	0.036993	0.0317155	0.0177492	0.032795	0.00379398	0.0154221	0.0193472	0.0354339	0.0158313
1	262	0.0463769	0.00670523	0.0313397	0.0148719	0.0132979	0.0115391	0.0383679	0.0160965	0.0182103	0.0105306	0.0213714	0.0391043	0.0227327	0.0279039	0.0338489	0.00733224	0.0328334	0.0409152	0.025687	0.0255836	0.00761854	0.0185288	0.0235347	0.044881	0.00334055	0.0127607	0.0178357	0.016611	0.0280465	0.0118311	0.0323604	0.0410622	0.00582315	0.0281682	0.0218359	0.0324658	0.0106311	0.0233507	0.0371297	0.00185825	0.0390106	0.00722751	0.00284275	0.0202335	0.0263633
1	263	0.0258719	0.0158855	0.0127654	0.012726	0.0214089	0.0145303	0.0199512	0.00890839	0.0328876	0.0137873	0.0370022	0.00610879	0.0341787	0.0349429	0.0280615	0.0220645	0.039955	0.039568	0.0105145	0.0110713	0.0053062	0.0335809	0.0314914	0.0018752	0.0272616	0.00621746	0.00762287	0.0252429	0.0371317	0.0138676	0.0157706	0.0388994	0.0409686	0.0289475	0.0405168	0.00823407	0.0114963	0.023557	0.0413016	0.0205263	0.016528	0.0336317	0.00874909	0.00365509	0.0354302
1	264	0.0118847	0.0392583	0.000521568	0.0165349	0.0110252	0.00359064	0.0145016	0.0426701	0.0281779	0.0174232	0.0395883	0.0090986	0.0366337	0.0345683	0.0288931	0.0272396	0.0294296	0.0104864	0.0396649	0.0415157	0.0283647	0.0371076	0.0227003	0.0139969	0.0159143	0.0304757	0.0206004	0.00782341	0.0232537	0.00226565	0.0325236	0.0190898	0.0262166	0.00647635	0.0162818	0.0249046	0.02801	0.00090676	0.0339487	0.0218756	0.0163988	0.014914	0.0300238	0.0382034	0.00501752
1	265	0.0122473	0.0137542	0.0394821	0.00663583	0.0320932	2.86588e-05	0.00316476	0.0344627	0.0260021	0.0384989	0.0229859	0.0147313	0.0366996	0.0118767	0.0322688	0.024562	0.0218807	0.015369	0.0305089	0.0241364	0.00983953	0.0279295	0.0301365	0.026767	0.0326314	0.0230658	0.0173155	0.0185231	0.0373442	0.0337811	0.00688267	0.0374271	0.00639485	0.0234635	0.00946565	0.00827449	0.0396806	0.0285554	0.0229518	0.00488743	0.0317289	0.00563539	0.019982	0.030242	0.0257051
1	266	0.032393	0.0357982	0.0409735	0.03641	0.0281448	0.0407073	0.0166016	0.0257634	0.00471689	0.0388842	0.0281985	0.0265941	0.0187183	0.0303724	0.00160305	0.000405801	0.0161233	0.0235642	0.0204536	0.00934591	0.0324429	0.0070192	0.0036134	0.0285537	0.0321148	0.0345179	0.00282473	0.0158368	0.0170182	0.0184026	0.0355362	0.00987336	0.0222223	0.0370251	0.0364398	0.00738422	0.0401447	0.0198853	0.0394642	0.00908307	0.00443582	0.0312708	0.00213585	0.0167765	0.0202065
1	267	0.0477362	0.0405836	0.0238584	0.0147752	0.0344779	0.016875	0.0252818	0.0257685	0.0463842	0.022981	0.0320352	0.00619047	0.00479996	0.0200165	0.0274528	0.0373332	0.0385678	0.0371789	0.0415652	0.00549241	0.0493435	0.00564841	0.0134455	0.000216889	0.0378999	0.0215403	0.0316632	0.027788	0.0135872	0.0170392	0.0100124	0.0207291	0.00574374	0.0160902	0.0164736	0.0153747	0.0254082	0.0183188	0.00936749	0.0137312	0.0195769	0.011549	0.00743651	0.0228244	0.0198375
1	268	0.000892143	0.0145523	0.0375565	0.0442731	0.00383275	0.00110577	0.0337135	0.000566977	0.0215646	0.0360084	0.0213586	0.0375141	0.0321335	0.0251167	0.0148868	0.0361928	0.00146211	0.0288142	0.0461164	0.000624515	0.0415908	0.0297418	0.0424725	0.0382678	0.0314689	0.0106224	0.0274974	0.00442759	0.001766	0.0335962	0.00344041	0.0278346	0.000915041	0.0393171	0.000705679	0.00965762	0.0125944	0.0205828	0.0367688	0.020419	0.0404969	0.041546	0.014966	0.0160502	0.0149683
1	269	0.00389566	0.00548005	0.0193612	0.0326825	0.0338331	0.033102	0.0123212	0.0278202	0.0126535	0.0371157	0.0355947	0.0134792	0.013629	0.0182153	0.00817134	0.0227891	0.0356021	0.035802	0.00967568	0.0359104	0.0132432	0.0271692	0.0163496	0.0383642	0.00725242	0.0207283	0.00754313	0.0129703	0.0263368	0.0390127	0.0126184	0.0259122	0.0335853	0.0237654	0.0167184	0.0333881	0.0150487	0.0382025	0.029241	0.0193346	0.00732898	0.0272597	0.0392774	0.00877817	0.0134371
1	270	0.0155683	0.0190602	0.022777	0.0145006	0.0226574	0.023723	0.0302784	0.0197965	0.00620237	0.0221594	0.0406969	0.035655	0.00295518	0.040412	0.0357989	0.0129394	0.0380245	0.0155568	0.0381592	0.00541996	0.0400592	0.0147979	0.00602844	0.00639668	0.0130342	0.0313306	0.032029	0.0107282	0.0247932	0.0252844	0.0145625	0.0127517	0.00659353	0.0214517	0.0388502	0.0214248	0.0346332	0.0142643	0.0348568	0.0280683	0.024973	0.00803358	0.0136628	0.0319945	0.0270561
1	271	0.035546	0.0399958	0.00631638	0.0292334	0.0150369	0.00916906	0.034179	0.0163901	0.00449111	0.0135585	0.0241938	0.0365725	0.00238929	0.00153618	0.0363335	0.0408713	0.0150273	0.00205672	0.0219194	0.0173614	0.00373457	0.0342183	0.0325071	0.0249874	0.0349351	0.0405007	0.0291019	0.0119564	0.0253222	0.00962303	0.0298081	0.0281859	0.0176869	0.0396103	0.024468	0.0216894	0.0184506	0.0011657	0.0389742	0.036591	0.00604044	0.0170215	0.000895268	0.0382597	0.0320887
1	272	0.0355667	0.000491814	0.0376032	0.0276509	0.0183214	0.00778291	0.00551284	0.000719726	0.0100328	0.0325594	0.00655412	0.0341045	0.0147795	0.00536851	0.0350589	0.0176817	0.0492997	0.040145	0.0246511	0.0312806	0.0193597	0.0501752	0.0128299	0.0160236	0.00595899	0.0278977	0.0284155	0.0115299	0.0341915	0.0327165	0.0189099	0.0242971	0.0154301	0.0128135	0.013531	0.0469156	0.00336646	0.0401171	0.0140562	0.0213884	0.0260624	0.0290313	0.00969755	0.0146638	0.0354555
1	273	0.0273223	0.00296652	0.0230515	0.0147833	0.0424957	0.0406699	0.0286926	0.006169	0.0171477	0.00762985	0.0274266	0.00501995	0.00887519	0.0286246	0.0449865	0.0259608	0.0232475	0.042362	0.0171347	0.0183691	0.0414215	0.0238159	0.00681921	0.0168987	0.00797412	0.0145192	0.00605914	0.0376445	0.0124562	0.0264125	0.0379683	0.0243056	0.0320784	0.0371535	0.0458307	0.0238578	0.038552	0.00684342	0.0190227	0.00563397	0.0450621	0.000291295	0.00111603	0.0080344	0.0272935
1	274	0.0430586	0.0406141	0.0348834	0.0276894	0.00899918	0.0178214	0.0347211	3.79952e-05	0.00919697	0.00587745	0.0358393	0.0202745	0.0134862	0.0279341	0.0386439	0.0350308	0.000753465	0.0421874	0.00966895	0.00469421	0.00657119	0.0417976	0.0106338	0.0231743	0.0138882	0.00114887	0.0251836	0.00593963	0.0256196	0.0162495	0.00710888	0.0184022	0.00513817	0.0266965	0.0329072	0.0355787	0.0303711	0.0428229	0.0239791	0.012584	0.0357256	0.035061	0.0344002	0.00361982	0.033986
1	275	0.0226163	0.0147143	0.0316773	0.0387597	0.0225649	0.00712528	0.0269336	0.00687942	0.0108738	0.0214183	0.0210926	0.000572153	0.00565574	0.0112796	0.0123617	0.03374	0.00745151	0.0436817	0.00900139	0.0226208	0.0342906	0.0241847	0.0126892	0.0127791	0.00382167	0.044345	0.000812876	0.00969341	0.0265811	0.0365433	0.00271103	0.0216479	0.0386361	0.0223936	0.0240281	0.0110679	0.0307978	0.0266697	0.0343761	0.0310543	0.0406806	0.0368472	0.0400757	0.0402423	0.0220109
1	276	0.0404024	0.0403107	0.0294861	0.020478	0.0392637	0.00166179	0.0274618	0.0358139	0.0319851	0.0386013	0.0400642	0.0347193	0.0335137	0.00651547	0.00984681	0.0106545	0.0167033	0.00117726	0.0389301	0.0169522	0.0401399	0.0176203	0.00233619	0.0159357	0.0201215	0.0337202	0.0382275	0.00104027	0.0378351	0.0103156	0.0149597	0.0166164	0.0399526	0.0157291	0.0234718	0.0309552	0.0131033	0.0112742	0.000279548	0.0147741	0.0208571	0.00557658	0.0126455	0.0393684	0.00860221
1	277	0.0416891	0.00475835	0.0205553	0.015419	0.0201439	0.0295353	0.0106908	0.016436	0.0348872	0.0139454	0.0362756	0.00868514	0.00758997	0.00738959	0.0198916	0.0168837	0.0293925	0.0129678	0.0310456	0.00488912	0.041243	0.0429237	0.017744	7.77544e-05	0.0105747	0.000225051	0.0396205	0.0104843	0.0397143	0.0469854	0.0448309	0.0159927	0.0415283	0.0416496	0.00418277	0.00787389	0.00982383	0.036505	0.0378716	0.000674091	0.0286103	0.0259704	0.021552	0.0224644	0.0278067
1	278	0.050638	0.00305658	0.032733	0.0220119	0.00287926	0.02453	0.0135857	0.0354826	0.0173928	0.0270529	0.024795	0.0112852	0.037182	0.00158947	0.043142	0.00168096	0.0396993	0.00287863	0.0148008	0.0480211	0.0495448	0.00385835	0.0501696	0.037808	0.0221293	0.00986707	0.0236415	0.00527564	0.0174426	0.0150452	0.0469683	0.00570847	0.00733863	0.0157998	0.0169012	0.00812654	0.0418111	0.00535032	0.0211486	0.0271562	0.000241845	0.0437303	0.0422151	0.0213464	0.00693799
1	279	0.0353149	0.00233142	0.0164196	0.000508801	0.0270637	0.0369336	0.0368419	0.0403516	0.0240246	0.0302984	0.0303724	0.0145426	0.0338458	0.00378614	0.0329504	0.0122601	0.0251416	0.00947018	0.0282718	0.0383319	0.00789147	0.000529049	0.00234447	0.00593036	0.0301895	0.00976017	0.0401782	0.0246156	0.0407237	0.015045	0.0034275	0.00985509	0.0295122	0.0125316	0.00630462	0.0367199	0.02539	0.0361777	0.0154911	0.0204095	0.0321611	0.0341671	0.0253344	0.0380342	0.0182151
1	280	0.0212462	0.00102439	0.0387974	0.000311202	0.0187954	0.0371003	0.0446514	0.0149768	0.00698842	0.00501663	0.0251809	0.0215743	0.0338107	0.0249107	0.044627	0.000257797	0.033069	0.0426214	0.00987128	0.0111378	0.0285038	0.0118948	0.0377407	0.021089	0.0247075	0.0227328	0.03767	0.0378393	0.020055	0.00156264	0.0116162	0.0406726	0.0309808	0.0338099	0.00611107	0.00916785	0.020077	0.0217447	0.0210134	0.0423804	0.00196844	0.026752	0.0255157	0.0110742	0.0173516
1	281	0.0425302	0.0197737	0.0252887	0.0217483	0.00782577	0.0249302	0.019038	0.035165	0.00105036	0.0353705	0.0118366	0.00434503	0.0246281	0.043569	0.00683066	0.0278619	0.0325487	0.0498731	0.040892	0.0421196	0.0183658	0.0172628	0.0395522	0.0146959	0.0503806	0.0198597	0.0228299	0.0126896	0.0116733	0.00786172	0.00462165	0.000908396	0.0140069	0.0266576	0.0489341	0.019871	0.000262272	0.0386358	0.0112657	0.00854113	0.00688746	0.0375856	0.00169266	0.0277936	0.0199395
1	282	0.0271198	0.0409178	6.98569e-05	0.0311372	0.00561206	0.0134321	0.0122752	0.021201	0.0190966	0.022812	0.0279035	0.0179048	0.000107467	0.0251819	0.00558512	0.030063	0.000338611	0.00017861	0.00613938	0.00786629	0.00891218	0.00869836	0.0136143	0.0343975	0.0238793	0.0192314	0.0474517	0.0440718	0.0435392	0.0335538	0.031676	0.0110852	0.0114597	0.00917326	0.045004	0.0447284	0.0445647	0.0342884	0.0222133	0.00534509	0.0192681	0.0401451	0.0456829	0.0331275	0.00994649
1	283	0.0266558	0.0113539	0.0185288	0.0384104	0.0240006	0.00140529	0.00342295	0.00489243	0.00701605	0.00220698	0.00826586	0.0295522	0.0420797	0.0329759	0.00550916	0.0379782	0.0397437	0.039726	0.0425311	0.0350733	0.0261441	0.0422026	0.00883485	0.0385897	0.0400503	0.0337047	0.0173437	0.0315745	0.00411378	0.00488178	0.00741305	0.00554243	0.0204701	0.018081	0.0356706	0.00581702	0.0310758	0.00933269	0.00753449	0.0435938	0.0063427	0.0103401	0.0392049	0.0375103	0.0233024
1	284	0.0246886	0.0353508	0.0314912	0.00780794	0.0348713	0.019823	0.0273725	0.0354254	0.0323598	0.0384032	0.0132066	0.00257418	0.0215322	0.011756	0.0186056	0.00923504	0.00776313	0.0384279	0.0346245	0.0253665	0.0193597	0.0117342	0.00956284	0.0224821	0.00517104	0.021939	0.0170752	0.0327649	0.0283838	0.0221398	0.00145198	0.00308275	0.0237464	0.0367432	0.0259545	0.0390526	0.0224758	0.029344	0.0221219	0.0200084	0.0298363	0.00360378	0.0102753	0.0385778	0.0324274
1	285	0.0146272	0.0272673	0.00678192	0.0193106	0.0373769	0.00254458	0.0310971	0.0179339	0.0328154	0.024711	0.039295	0.00116218	0.0155476	0.0317609	0.0337058	0.0176293	0.0313888	0.0407026	0.0358595	0.00823434	0.0178554	0.0247972	0.0277908	0.0395381	0.0167201	0.0443404	0.0176041	0.0140241	0.00345284	0.0351412	0.00547163	0.00902075	0.0242148	0.000638773	0.0361372	0.0071004	0.017482	0.0457875	0.0372715	0.0394505	0.0315217	0.0098198	0.00577421	0.00457035	0.0147229
1	286	0.0386263	0.00224648	0.0049339	0.00576743	0.0305479	0.0374686	0.0120385	0.0181137	0.0388206	0.0123209	0.0136523	0.00768098	0.0220724	0.0200988	0.0345241	0.00320838	0.0321865	0.0466613	0.0170121	0.0160807	0.0132175	0.00927864	0.00439193	0.0210274	0.00108367	0.00799398	0.0372116	0.0214209	0.0147469	0.0318342	0.0403266	0.0468223	0.0450684	0.00548512	0.0340151	0.0370254	0.0312513	0.0242085	0.030553	0.005031	0.0460133	0.0244708	0.0261326	0.0214722	0.0058559
1	287	0.0132451	0.0369981	0.00810272	0.0267856	0.0356577	0.0281477	0.00764123	0.025818	0.0402522	0.00805019	0.0103924	0.0198678	0.0371708	0.00627751	0.0251651	0.00920936	0.0387595	0.0116737	0.0162819	0.028032	0.00519134	0.0043957	0.0278291	0.0420766	0.0413564	0.0271507	0.0155588	0.012865	0.00148862	0.0232841	0.0434082	0.0145762	0.0241021	0.0404172	0.0113745	0.00847974	0.026003	0.00128957	0.037609	0.00506137	0.0324062	0.0361293	0.0304225	0.0262806	0.0277158
1	288	0.00795693	0.011691	0.0291265	0.0182806	0.00342959	0.0272232	0.0220314	0.027469	0.00176721	0.0109146	0.0151648	0.0334018	0.00526936	0.0160958	0.021131	0.0293812	0.0395187	0.00919815	0.0347518	0.018241	0.0220825	0.0243234	0.028285	0.0405004	0.0293859	0.0233772	0.00945617	0.00191329	0.0257651	0.0362984	0.0100664	0.00830821	0.0134478	0.0389782	0.00786459	0.00256029	0.0173076	0.038301	0.0360882	0.0403743	0.0384043	0.0236857	0.0294195	0.0408744	0.0308885
1	289	0.000990145	0.0135071	0.0256381	0.0399903	0.00627334	0.0204127	0.0294299	0.00116958	0.0116633	0.0132415	0.0269292	0.0379472	0.0171501	0.00341368	0.0309066	0.0250968	0.0378	0.0263243	0.00732609	0.0261236	0.00622877	0.0386802	0.0344927	0.0416418	0.0315015	0.00623531	0.00849835	0.0308764	0.036085	0.00963342	0.0228795	0.0339109	0.0253995	0.0268117	0.0260314	0.0308219	0.0139176	0.0302143	0.00411157	0.0349264	0.0345848	0.0226987	0.00239893	0.0368996	0.0091864
1	290	0.00398925	0.0130706	0.00107367	0.0349937	0.0364229	0.00383588	0.00786332	0.0296958	0.0517507	0.0215645	0.0472473	0.0259559	0.00214008	0.0383116	0.0072038	0.0435202	0.0445487	0.0276565	0.0513267	0.0020082	0.00492407	0.0316133	0.0184048	0.013603	0.00546246	0.00157514	0.0485795	0.049188	0.0172904	0.0436876	0.0131864	0.00583698	0.00390534	0.0149344	0.0245731	0.0239395	0.00935517	0.0249132	0.00146913	0.0243667	0.0210418	0.0114999	0.00155738	0.040697	0.0502163
1	291	0.0402618	0.0270795	0.0386352	0.0307291	0.0171736	0.0411092	0.0248452	0.0171572	0.00954705	0.0239357	0.0378112	0.00963018	0.0366586	0.012974	0.00758583	0.0143715	0.0399534	0.0184849	0.00648198	0.0153413	0.0390583	0.0124781	0.0181632	0.0227604	0.0332033	0.0240527	0.0116504	0.000307587	0.00837185	0.0117291	0.0135534	0.00473812	0.0180413	0.0316393	0.042407	0.0169508	0.0210336	0.035286	0.0351737	0.00944774	0.019449	0.0386078	0.0424642	0.0181335	0.00153321
1	292	0.0333731	0.0211738	0.0392172	0.00369471	0.0176871	0.038251	0.0132356	0.0393124	0.00842817	0.0140705	0.03625	0.010399	0.00116206	0.0066373	0.0129021	0.0215272	0.0230025	0.020049	0.0109427	0.0134336	0.0268552	0.033527	0.0252505	0.0380837	0.030926	0.000767391	0.00308552	0.0357989	0.0380415	0.0122195	0.00690733	0.0291037	0.00934289	0.0209463	0.0325902	0.0389828	0.0187353	0.0272774	0.0404668	0.0158101	0.0374407	0.00313821	0.0287703	0.021678	0.0395056
1	293	0.00912209	0.0314053	0.00250657	0.0119715	0.0125722	0.0198865	0.0299375	0.0327356	0.0287287	0.0133336	0.00746608	0.0272292	0.00396709	0.00897096	0.0349294	0.0148812	0.0109616	0.0227744	0.0297334	0.032963	0.0189796	0.0269697	0.0329141	0.00987579	0.0320878	0.0290334	0.0152595	0.0222191	0.0271425	0.0263009	0.0108111	0.0368776	0.0219748	0.015936	0.0281159	0.0327623	0.0216466	0.0329745	0.031766	0.035615	0.000916542	0.0237762	0.0268318	0.0326598	0.0204775
1	294	0.0178433	0.0422522	0.0424532	0.0132672	0.0275124	0.0293164	0.0177302	0.0388115	0.0106963	0.0293329	0.0377634	0.0244531	0.0041863	0.00843759	0.0321749	0.00592091	0.0242671	0.0221762	0.0237813	0.00559768	0.00372541	0.0381862	0.0285325	0.0226063	0.0219893	0.0446129	0.0238721	0.000609478	0.0164857	0.00704631	0.0345251	0.0363387	0.0370223	0.0361722	0.0343682	0.00441105	0.0109146	0.0199398	0.0330484	0.00571967	0.00106355	0.012365	0.0112888	0.0151991	0.0419833
1	295	0.0281796	0.00989726	0.0345939	0.0417307	0.0299098	0.0271073	0.0261039	0.0158299	0.00390002	0.0115534	0.013068	0.00573689	0.0245597	0.0136237	0.0335191	0.00230615	0.0113979	0.0336593	0.0355055	0.011747	0.0241858	0.0396009	0.0397268	0.00949438	0.0419465	0.018213	0.0146841	0.00842227	0.026613	0.0198527	0.022861	0.00425373	0.025467	0.0128223	0.00988115	0.0203584	0.0440673	0.0112654	0.0159976	0.0239782	0.000589239	0.0427665	0.0385209	0.0446686	0.0258342
1	296	0.00864473	0.0118758	0.0379197	0.0293956	0.0219358	0.0371442	0.0322866	0.0059129	0.000833142	0.0364401	0.0307728	0.0140104	0.0214753	0.0150752	0.0195764	0.00696917	0.0379523	0.0104846	0.0245813	0.0266942	0.0378456	0.0291627	0.0280329	0.0118933	0.0210374	0.0147257	0.00647492	0.033264	0.0308103	0.0255947	0.0204362	0.0180695	0.0134979	0.0208266	0.0333698	0.00858171	0.0169826	0.0198603	0.0174888	0.0372115	0.0142166	0.0376985	0.0142683	0.0315821	0.0270879
1	297	0.0387009	0.00663516	0.039993	0.0059062	0.0115287	0.0290097	0.0220071	0.00454515	0.00776401	0.0345616	0.0390261	0.0349636	0.0195133	0.0150463	0.0238723	0.0234301	0.0361626	0.0280691	0.000352486	0.0246913	0.0380632	0.0371642	0.0343647	0.0368728	0.00452289	0.0278417	0.0255294	0.0246678	0.0204365	0.0241417	0.0209597	5.30098e-05	0.0370706	0.016877	0.00335235	0.0305681	0.0283458	0.000369441	0.0392328	0.0137565	0.0108565	0.0243918	0.0333005	0.00232347	0.0191587
1	298	0.00410965	0.0277691	0.0314845	0.0367355	0.0260277	0.0281148	0.0139449	0.0173881	0.0361434	0.0161143	0.0172635	0.0403754	0.00420628	0.0159457	0.0214315	0.00207809	0.040273	0.0299596	0.0182474	0.0147548	0.0100236	0.0180322	0.024778	0.0116182	0.0128628	0.0439998	0.0175333	0.0442483	0.011285	0.0243852	0.0343619	0.0151811	0.0157798	0.0178791	0.00601666	0.039909	0.0332373	0.0353477	0.0453117	0.0040759	0.00942206	0.0208738	0.0272762	0.0249368	0.00925746
1	299	0.0354531	0.00963313	0.00275582	0.0130584	0.0323033	0.0108556	0.00376095	0.0164563	0.0040493	0.0393133	0.0429507	0.0265404	0.00970462	0.0168524	0.0136406	0.00300246	0.0237508	0.0203621	0.0280002	0.0288527	0.0394453	0.00214913	0.0130729	0.0216885	0.0291459	0.0367544	0.00840042	0.0359149	0.0183024	0.0258354	0.0287831	0.0283225	0.0350469	0.0104595	0.0417758	0.042401	0.037793	0.0270271	0.0341444	0.0365842	0.000316289	0.0421076	0.00740075	0.00657174	0.00926068
1	300	0.0208632	0.0365269	0.0434934	0.0401092	0.0100301	0.03353	0.0029852	0.0163703	0.00156847	0.0174422	0.00817319	0.00726988	0.00584079	0.041454	0.0126263	0.0272196	0.0189186	0.0221556	0.0311331	0.0210924	0.0387879	0.0147746	0.0379192	0.0153941	0.00756279	0.00327865	0.0228463	0.0280287	0.0365491	0.0121422	0.0219251	0.0123601	0.0428148	0.00146593	0.0413785	0.0169635	0.039595	0.0190954	0.0288056	0.0307983	0.0283604	0.018616	0.0231647	0.0364594	0.00211152
1	301	0.0270407	0.00508783	0.0306313	0.0407879	0.0117751	0.0336447	0.000207738	0.0178112	0.0141014	0.0300502	0.0351882	0.00433395	0.00905266	0.0192913	0.0106231	0.00530286	0.014044	0.0272878	0.00252909	0.0403652	0.0157011	0.0390426	0.0290989	0.0386206	0.0229467	0.0286237	0.030395	0.0141517	0.0258458	0.0304053	0.0329676	0.0388577	0.0273638	0.020765	0.0115297	0.0196387	0.0327631	0.0200976	0.0100628	0.00346289	0.0206124	0.0318764	0.0244673	0.0127465	0.0388008
1	302	0.0283873	0.0175281	0.0136845	0.0275478	0.0419046	0.0249459	0.000157362	0.0259448	0.0322703	0.0444904	0.023506	0.0320242	0.022748	0.0376626	0.0391407	0.0166211	0.00541128	0.0354767	0.0329717	0.0212505	0.00874115	0.0357812	0.042662	0.0125743	0.0357685	0.0413925	0.00199435	0.0122422	0.0296645	0.0246707	0.0452317	0.00648953	0.0141884	0.00350082	0.0185675	0.0158775	0.0100687	0.000417873	0.00770354	0.0184637	0.0335695	0.0058394	0.0237737	0.0085128	0.0186299
1	303	0.042494	0.0335136	0.0354389	0.00145514	0.0272168	0.000250171	0.0346096	0.0292197	0.0217285	0.00308566	0.00542383	0.0191852	0.0255421	0.0126701	0.0414559	0.0399686	0.00370048	0.0330287	0.0365933	0.00670671	0.0128357	0.0136277	0.0145132	0.0372568	0.0294373	0.0040078	0.0264462	0.0274316	0.0428585	0.0338932	0.0025604	0.000690229	0.0195992	0.038158	0.0134612	0.0238192	0.0183228	0.0273259	0.0297161	0.0356746	0.0312356	0.0290971	0.019088	0.0108094	0.00484726
1	304	0.029846	0.00205962	0.00552686	0.0137595	0.00788524	0.0180156	0.0242148	0.0227289	0.0285924	0.0207866	0.0298485	0.0147547	0.0377463	0.0248024	0.0323202	0.0245326	0.0157882	0.0258401	0.0117163	0.0145427	0.0317559	0.0408079	0.0214807	0.0119745	0.0328328	0.0376424	0.0127695	0.0357422	0.0115073	0.0395908	0.0238067	0.0377983	0.00148781	0.0250722	0.0378697	0.0119212	0.0071833	0.0388729	0.0232777	0.00747968	0.0138725	0.0254815	0.0193024	0.0137768	0.0313855
1	305	0.0195808	0.0373385	0.0410147	0.00774548	0.000774866	0.0127965	0.019098	0.0324441	0.0316803	0.00252003	0.0160515	0.0325655	0.0282082	0.0418478	0.0195332	0.0278824	0.033665	0.0327523	0.00880497	0.0187908	0.000499984	0.0406289	0.0363152	0.00377393	0.0329526	0.0101579	0.0349389	0.0344242	0.042106	0.0438519	0.0356621	0.0425694	0.000983363	0.0020264	0.0088923	0.0329557	0.0228867	0.00255406	0.013346	0.00236085	0.0141452	0.0229229	0.031236	0.0183485	0.00436596
1	306	0.00505092	0.00130975	0.00222556	0.0289323	0.0248988	0.0121786	0.00929986	0.0178585	0.0140373	0.0108908	0.00273111	0.014275	0.0156466	0.0315679	0.0419776	0.013243	0.0137386	0.0369453	0.0108744	0.0413235	0.0266935	0.0210499	0.0350925	0.00220745	0.0222694	0.0389372	0.0178187	0.0280294	0.0256696	0.0274738	0.0205861	0.0409968	0.043417	0.0362123	0.0342669	0.0465777	0.00712574	0.0061405	0.00677609	0.0404236	0.0347989	0.0256912	0.0436338	0.0101818	0.00892477
1	307	0.0229148	0.0108669	0.00328518	0.00654207	0.0341567	0.0205195	0.0319096	0.00404585	0.0287557	0.0218933	0.0365096	0.0164668	0.0237229	0.0406418	0.0283833	0.0201829	0.0343596	0.0185065	0.00633391	0.00564872	0.0300192	0.0364703	0.0347244	0.0357161	0.00273168	0.0322736	0.0231139	0.0364458	0.0196565	0.0384586	0.0213075	0.0128261	0.000647577	0.033992	0.0105128	0.0362911	0.00485991	0.00349482	0.00178535	0.0376965	0.0229908	0.0332654	0.0219546	0.0180193	0.0351005
1	308	0.000763534	0.0389361	0.000825242	0.0401214	0.00148186	0.00689936	0.0217986	0.0146172	0.010631	0.0433832	0.0444776	0.0156104	0.045025	0.000688358	0.033013	0.0212591	0.000546962	0.025942	0.04715	0.00735562	0.0398984	0.00397234	0.0150799	0.0269184	0.0153833	0.0436577	0.00986582	0.0418763	0.0221399	0.0171852	0.0376558	0.0230208	0.00635579	0.017352	0.0255483	0.0470584	0.0348389	0.0475286	0.0306806	0.00363134	0.00445089	0.00861324	0.0010631	0.0440677	0.0116315
1	309	0.000216623	0.000471952	0.00386264	0.0422716	0.00284422	0.024771	0.0266036	0.00854086	0.00798823	0.0407134	0.0224769	0.0427329	0.0382732	0.0222119	0.0223732	0.0132899	0.0056504	0.00582922	0.00643895	0.0120648	0.0390166	0.0321987	0.000154867	0.012732	0.0322333	0.0405392	0.010625	0.0411556	0.039362	0.0331026	0.0253062	0.0227836	0.017623	0.0304617	0.023129	0.0139524	0.0380207	0.0422497	0.0130324	0.0406497	0.035666	0.022907	0.00837417	0.0337567	0.00134203
1	310	0.0264994	0.0339188	0.0136639	0.0140292	0.0166283	0.0349035	0.0240893	0.0369192	0.0362042	0.0223616	0.0307593	0.0116379	0.0267597	0.0319888	0.0131983	0.0352328	0.0024527	0.0308607	0.0336595	0.0147745	0.0307162	0.0380748	0.017849	0.0111228	0.0110346	0.0341017	0.00042781	0.00891397	0.0114009	0.018266	0.0103503	0.0312164	0.00398711	0.0378939	0.0308218	0.0335626	0.032145	0.0358536	0.00636501	0.0138443	0.0418979	0.0141102	0.00299547	0.00728874	0.0252183
1	311	0.0101784	0.0511964	0.0128393	0.00898378	0.0327927	0.0233572	0.0481057	0.0234515	0.00229636	0.00144466	0.00167549	0.0295204	0.0228332	0.000376656	0.049717	0.0246815	0.00572972	0.0371919	0.0473084	0.0029529	0.00751915	0.00109105	0.00226874	0.0131787	0.0246143	0.0278692	0.0327659	0.041427	0.0493942	0.0342496	0.0215971	0.0472304	0.00858197	0.0371831	0.00402212	0.0274301	0.022536	0.00407981	0.0117928	0.0287192	0.0102403	0.0269778	0.043394	0.0182043	0.017
1	312	0.0243863	0.0294321	0.0264926	0.0145003	0.0142713	0.000605468	0.019269	0.0136223	0.01816	0.026755	0.00656151	0.0373205	0.00841462	0.0354163	0.0293166	0.0361545	0.0253253	0.0278774	0.0028514	0.00488223	0.0166926	0.013156	0.00889569	0.0379457	0.0183447	0.0196225	0.0225443	0.030475	0.0147309	0.0178581	0.0411264	0.0328276	0.0217205	0.0267043	0.0372217	0.021174	0.0118233	0.0378394	0.029225	0.00329999	0.0430887	0.0206294	0.0283271	0.00977641	0.033336
1	313	0.00347004	0.0345796	0.0338257	0.0191803	0.0368245	0.0192715	0.0229167	0.0415928	0.0193793	0.0390422	0.0318395	0.0306405	0.0156303	0.026288	0.0214577	0.0270128	0.0346064	0.0165298	0.00676151	0.0201155	0.000566822	0.031919	0.0298671	0.0301812	0.0110819	0.0318498	0.0293588	0.0238941	0.0120245	0.038817	0.0118787	0.000502384	0.0105752	0.0216955	0.0438107	0.0116269	0.00333583	0.00365535	0.0283436	0.0215795	0.0386917	0.0142581	0.0152365	0.0047389	0.0295462
1	314	0.0100031	0.0274665	0.00440854	0.0168122	0.0326434	0.0102151	0.00469885	0.0340006	0.042505	0.0425438	0.00491041	0.0315476	0.00106385	0.018517	0.0396881	0.0127394	0.0336716	0.0428955	0.0431129	0.0104406	0.0210542	0.0333568	0.0415956	0.0406824	0.0344122	0.0247006	0.0188202	0.0426539	0.0165019	0.00899605	0.0319854	0.01676	0.0324123	0.0314602	0.0016804	0.000550511	0.00162931	0.00292027	0.0213964	0.020838	0.0409391	0.0136411	0.00558885	0.0155344	0.016006
1	315	0.040015	0.0128653	0.0344207	0.0157328	0.0137033	0.0143376	0.00170013	0.0482646	0.0376102	0.00928152	0.0105737	0.0347872	0.02391	0.0443508	0.00742384	0.00516481	0.0328737	0.0230988	0.0355337	0.0102011	0.0327793	0.0106135	0.000253437	0.00317818	0.0211426	0.00630712	0.00863635	0.0240735	0.00762869	0.0488974	0.028355	0.0368341	0.0115214	0.0225303	0.0204632	0.00738567	0.00297832	0.0349118	0.050353	0.041537	0.00221581	0.024378	0.0428668	0.0217447	0.0325662
1	316	0.0131354	0.00702834	0.0391351	0.0366751	0.00075127	0.0180628	0.0163734	0.0346468	0.0427567	0.0237804	0.0286689	0.0285228	0.0240209	0.0101515	0.0346315	0.0080206	0.0417406	0.031525	0.0419709	0.00279454	0.0364709	0.0245728	0.00296319	0.0302107	0.0138622	0.00906598	0.0152982	0.013709	0.0183045	0.0233828	0.0105981	0.0341888	0.040034	0.0375321	0.0147299	0.00264543	0.00675904	0.0271143	0.0403463	0.0341885	0.0285099	0.0339456	0.00164339	0.00421985	0.0113119
1	317	0.011339	0.0292323	0.0257728	0.0377973	0.0110036	0.00331722	0.0214439	0.025146	0.0145629	0.0409705	0.015408	0.0344194	0.0250435	0.00478873	0.00336318	0.00475995	0.00840725	0.0103602	0.01812	0.0207148	0.0197366	0.0180087	0.0357331	0.0433163	0.0389949	0.0301426	0.0172911	0.0252764	0.0266852	0.0237911	0.0093033	0.03338	0.0349268	0.0206085	0.00124441	0.0414831	0.0433695	0.00912278	0.0128666	0.0318013	0.0319994	0.026961	0.0268508	0.0215049	0.00963109
1	318	0.0375143	0.0187111	0.0255983	0.0138588	0.00646131	0.0297305	0.0394224	0.0257526	0.00499083	0.0299472	0.0327767	0.0257837	0.0156654	0.0126521	0.00188611	0.0358811	0.00290652	0.00756325	0.00153294	0.0213227	0.0268416	0.0383686	0.0352372	0.0191989	0.0136861	0.00634157	0.0120377	0.0391524	0.0299642	0.0334185	0.0215933	0.0278835	0.0266045	0.0229991	0.0108529	0.029982	0.0336696	0.03731	0.0026856	0.0308929	8.53615e-05	0.0343459	0.0262573	0.0362489	0.0143842
1	319	0.0235881	0.0377726	0.012781	0.021887	0.0234876	0.0117397	0.00506507	0.0100182	0.000866189	0.00126812	0.00948818	0.0319575	0.0162824	0.0387071	0.00287179	0.00359906	0.00585134	0.0155264	0.017264	0.0244876	0.026058	0.0206769	0.0224222	0.0402801	0.0312997	0.0230424	0.0068963	0.0380249	0.0384801	0.0246552	0.0231828	0.0346057	0.0278832	0.0147488	0.0217193	0.0282976	0.0219425	0.0230707	0.0342831	0.0107797	0.0402951	0.0381793	0.0286604	0.0344236	0.0315834
1	320	0.0392206	0.0369894	0.0317667	0.0418238	0.00418257	0.00508886	0.00602685	0.0383234	0.00210287	0.00883576	0.023931	0.012749	0.0358839	0.0276709	0.0232434	0.00461605	0.0173141	0.0212668	0.0362182	0.0335528	0.0143602	0.0378372	0.0316629	0.00725045	0.0392986	0.00252201	0.0257264	0.0286556	0.0136953	0.0404165	0.0403313	0.0118826	0.0253159	0.00328358	0.0346775	0.0308609	0.018701	0.0289909	0.0138661	0.0405114	0.0272379	0.00324945	0.0091146	0.013956	0.00578888
1	321	0.00612408	0.00038711	0.0317434	0.0242448	0.0112555	0.0254583	0.0483364	0.0122855	0.00322582	0.0167152	0.0027942	0.000183254	0.0530519	0.0112545	0.0213425	0.0180506	0.00483538	0.0462249	0.0374089	0.0146939	0.0235998	0.0272838	0.0364764	0.0393811	0.00192129	0.01372	0.00877006	0.0314336	0.0122999	0.0413176	0.00832108	0.0385996	0.0524332	0.0155346	0.0274979	0.0144941	0.0160465	0.0338254	0.0270693	0.0180897	0.00604683	0.0108954	0.0390357	0.0282594	0.0380317
1	322	0.0146102	0.0205818	0.0324678	0.0121249	0.0145253	0.00569244	0.0381932	0.00617791	0.0260581	0.0216404	0.0036983	0.0243202	0.00536508	0.00780659	0.0377215	0.0331429	0.0294284	0.0365999	0.0152517	0.039432	0.0320114	0.0242806	0.0180163	0.0209631	0.0138258	0.0358613	0.0322447	0.0256175	0.0247288	0.0154097	0.0321391	0.000485561	0.0338499	0.011724	0.0282013	0.0113858	0.0209842	0.0321949	0.0260805	0.0410006	0.0148808	0.0262994	0.0213545	0.00274349	0.0288781
1	323	0.00241288	0.0374021	0.0392343	0.0245361	0.0233963	0.0173921	0.000909949	0.00556905	0.00507701	0.0201939	0.011214	0.0206556	0.0203012	0.0181735	0.00842735	0.0374807	0.0268823	2.22096e-05	0.0409456	0.0395418	0.00288337	0.00323287	0.0240113	0.0234852	0.0352375	0.042744	0.0193577	0.00267763	0.0127795	0.00951931	0.0261667	0.041549	0.0420019	0.0320052	0.0279198	0.0286498	0.0270918	0.0375404	0.00685496	0.0375613	0.0252656	0.0394297	0.0105679	0.0391991	0.00250054
1	324	0.0149049	0.00129494	0.0247949	0.0421797	0.00194564	0.0269707	0.0214707	0.0338425	0.0192653	0.0130081	0.0437355	0.0423697	0.0093656	0.0360859	0.0101129	0.0262441	0.00912473	0.0338442	0.0376582	0.021295	0.0270679	0.0318116	0.00801214	0.0234447	0.0238502	0.0141303	0.0133343	0.00168263	0.0214568	0.0453045	0.0391145	0.00383212	0.0290342	0.0149689	0.0370735	0.0338699	0.0347445	0.0141504	0.0186859	0.018141	0.0107065	0.00585148	0.00410305	0.0370519	0.0190637
1	325	0.0356599	0.0272218	0.00431485	0.019172	0.0178204	0.0265168	0.0089981	0.00977154	0.0404002	0.0230709	0.0167355	0.0294879	0.00832472	0.0192542	0.017375	0.00655721	0.0385534	0.0320343	0.0360191	0.0392685	0.000630461	0.00569301	0.0085608	0.0150477	0.0238062	0.0218375	0.0288934	0.0320061	0.00499072	0.02772	0.0117349	0.0434318	0.0164009	0.028162	0.0311091	0.0225941	0.0276008	0.0366727	0.040051	0.0400981	0.00411219	0.0367513	0.00480175	0.024752	0.00598528
1	326	0.0331593	0.0233975	0.0233949	0.0170419	0.0180782	0.0340277	0.0319392	0.0213236	0.0296391	0.0150111	0.0045506	0.0255648	0.0217415	0.0204821	0.0333583	0.034112	0.0096149	0.0261483	0.0255264	0.00917733	0.0283862	0.0295082	0.00720421	0.0193656	0.0034433	0.0165988	0.0048456	0.00664324	0.0243514	0.0330004	0.0318152	0.0301445	0.0158241	0.0250429	0.0347425	0.0328529	0.036025	0.0101544	0.0364718	0.0127582	0.00582578	0.033279	0.0168401	0.0164528	0.0311352
1	327	0.0206242	0.0253697	0.0323	0.031653	0.00219922	0.00633925	0.000859206	0.0241386	0.0180076	0.0286735	0.00892834	0.0304215	0.0270277	0.0451902	0.00842781	0.0178445	0.00229481	0.0395526	0.0316964	0.0411279	0.0145889	0.0375832	0.00040544	0.00188505	0.0323686	0.0278775	0.0406418	0.0035045	0.0288516	0.0183443	0.00914152	0.00599588	0.00973862	0.043948	0.0359666	0.00911314	0.0204207	0.037233	0.00652706	0.0287688	0.0334355	0.0234795	0.026946	0.0413258	0.0192331
1	328	0.0253861	0.0443898	0.00953642	0.0447149	0.0217182	0.00964499	0.0269399	0.0150094	0.00692753	0.0216538	0.0227041	0.0241042	0.0203316	0.00772514	0.0426436	0.0134127	0.0282717	0.019088	0.00193102	0.0424616	0.00167233	0.00419171	0.00351207	0.00476288	0.0190139	0.0358807	0.0119074	0.0283099	0.0304725	0.0454172	0.0297484	0.0214084	0.0109047	0.0267108	0.0287395	0.026338	0.0393938	0.00292058	0.0309312	0.0262603	0.016498	0.0137225	0.0455575	0.0423699	0.00476133
1	329	0.00512989	0.0443244	0.0157416	0.0297363	0.0302363	0.000586762	0.0155328	0.0204512	0.0228412	0.0458876	0.0143592	0.0187579	0.025938	0.0182558	0.00993367	0.016893	0.00481882	0.0170084	0.0162826	0.00591237	0.0348401	0.00505868	0.0177775	0.0356963	0.0178238	0.00836565	0.0412232	0.0180615	0.0397906	0.0376929	0.022765	0.0427321	0.0269024	0.0418374	0.0116353	0.00468854	0.00696223	0.0100517	0.047026	0.0329778	0.014696	0.0114094	0.0428145	0.0325423	0.0160015
1	330	0.0373039	0.0384773	0.0172743	0.0240862	0.00525103	0.00763755	0.00754815	0.0405339	0.0380866	0.00123496	0.00570284	0.0101504	0.021558	0.0136069	0.0237484	0.0185422	0.00613891	0.0236455	0.0384002	0.0380147	0.0254907	0.0385503	0.0106942	0.0409238	0.00266319	0.00928452	0.0119167	0.00701889	0.0281138	0.00761946	0.027855	0.000122116	0.0027959	0.0364234	0.0196867	0.0380063	0.0304235	0.0392644	0.0283085	0.0385549	0.0303933	0.0223686	0.0257668	0.036122	0.0246913
1	331	0.00763776	0.0377514	0.00503112	0.0237094	0.0263464	0.0404858	0.021905	0.032021	0.0407583	0.0397376	0.0017918	0.0203338	0.0187709	0.00437655	0.0252926	0.024824	0.0289091	0.029621	0.0126833	0.0347297	0.000795861	0.00344756	0.0365361	0.0291471	0.0231879	0.0159123	0.00897696	0.0307	0.0346032	0.00351027	0.0114578	0.0412349	0.0195043	0.0111203	0.0286307	0.0292433	0.0162877	0.0293107	0.0378424	0.00849335	0.0365678	0.019388	0.00897751	0.00619649	0.0322108
1	332	0.0378879	0.00281091	0.0232858	0.0319714	0.00211288	0.0372484	0.0285203	0.0423835	0.0413855	0.01885	0.0211324	0.0144885	0.0307118	0.00780037	0.0110824	0.0261226	0.0276585	0.0280546	0.016488	0.00385857	0.0184854	0.00693277	0.0347005	0.0183768	0.0350836	0.0393142	0.0107137	0.00536718	0.00669993	0.0110384	0.0398302	0.0200709	0.0447246	0.013241	0.0103702	0.0356648	0.00471191	0.0284233	0.0157409	0.0454922	0.0191758	0.0261092	0.0299377	0.0198576	0.00608292
1	333	0.0406758	0.00912163	0.0140531	0.0346983	0.0343373	0.00123129	0.0375756	0.0281342	0.0353278	0.0177487	0.026586	0.0208574	0.00989395	0.00847505	0.0272971	0.0307287	0.0135507	0.0293543	0.00824848	0.023732	0.0190986	0.016261	0.0453101	0.0407519	0.0408632	0.0155672	0.0224291	0.0158917	0.0181286	0.00673354	0.0138843	0.0258789	0.0332777	0.0214843	0.00296404	0.000560293	0.0401826	0.0447429	0.018379	0.00530365	0.0235837	0.0305839	0.0106216	0.0313772	0.00451394
1	334	0.0415144	0.0319497	0.0429373	0.0292292	0.0269103	0.0319149	0.0176514	0.00771841	0.0141135	0.0350775	0.020666	0.0461514	0.0352032	0.0339363	0.0350436	0.0177703	0.0440639	0.0210447	0.0236596	0.00034861	0.0188122	0.00616638	0.0164211	0.00950343	0.00527528	0.0415777	0.0170043	0.0259884	0.00233947	0.0456934	0.00618497	0.0295833	0.0225189	0.0297885	8.63766e-05	0.0223473	0.019134	0.00487585	0.0079416	0.00733711	0.0190035	0.00558658	0.0348364	0.0103636	0.0347261
1	335	0.0156849	0.0454035	0.0162933	0.00350749	0.0138129	0.00932857	0.004253	0.00092153	0.0342729	0.00479516	0.0192504	0.0348694	0.00272647	0.0413616	0.0122464	0.0319348	0.0523603	0.00795122	0.0499635	0.0345153	0.00224068	0.00307091	0.0154271	0.0371689	0.0171099	0.0233715	0.0338887	0.0246609	0.0124672	0.0455107	0.0280378	0.0336206	0.0205487	0.00382903	0.0154813	0.039959	0.0181504	0.0193923	0.0263735	0.0244944	0.00934223	0.0311435	0.054197	0.0156807	0.00938034
1	336	0.0441791	0.00118393	0.0162944	0.0409679	0.0406385	0.0205377	0.0253415	0.039521	0.0278114	0.0399766	0.0371594	0.0227264	0.0055172	0.0296981	0.0247011	0.0113554	0.0314608	0.0327797	0.00470247	0.014812	0.0354207	0.00866918	0.0217111	0.0360074	0.0217228	0.0264541	0.0355755	0.00619523	0.00238157	0.0261195	0.0158761	0.00512864	0.024079	0.0169966	0.0152727	0.0014673	0.0292601	0.0054101	0.0102275	0.0118797	0.0415564	0.042673	0.0265915	0.0015121	0.0204476
1	337	0.0258089	0.0258602	0.0207144	0.0235707	0.0215704	0.0284565	0.0258705	0.0267841	0.0332539	0.0238976	0.00141021	0.00526654	0.00124275	0.0380786	0.0132887	0.0268205	0.00809056	0.00350283	0.0221556	0.035888	0.0364812	0.0321695	0.022596	0.00760727	0.0278628	0.0220211	0.00894991	0.0342274	0.0180799	0.00527196	0.000719656	0.0018823	0.022827	0.0204594	0.0366055	0.0265584	0.0343594	0.0193567	0.0360033	0.0364994	0.0291292	0.0250429	0.0266047	0.0251469	0.0320068
1	338	0.0344761	0.0272001	0.0343629	0.0342264	0.0201529	0.00192504	0.0145287	0.00406762	0.0394648	0.0230393	0.001461	0.0426871	0.0266246	0.0355694	0.0434741	4.66616e-05	0.0171351	0.00679803	0.0332638	0.00904696	0.0186243	0.0125791	0.024893	0.0109232	0.0187323	0.0248017	0.0341032	0.00571438	0.0203788	0.035654	0.0173612	0.0290196	0.0423567	0.0416095	0.00161356	0.0319446	0.0192464	0.0164864	0.0291044	0.0358341	0.0254827	0.0192363	0.000143123	0.00854209	0.0260648
1	339	0.0166606	0.0210009	0.0463208	0.0269864	0.00376088	0.0246869	0.00445711	0.0221981	0.0221138	0.028302	0.020574	0.0392792	0.0421482	0.0489545	0.00769909	0.0288663	0.0380383	0.0139427	0.00901069	0.0159652	0.00381717	0.0402424	0.0521836	0.00498609	0.00357418	0.0133516	0.0405472	0.0106853	0.0264123	0.0215903	0.0274053	0.0219019	0.00817978	0.0345437	0.00830748	0.044863	0.0166873	0.0286575	0.00076708	0.0210171	0.0264623	0.0310807	0.00896025	0.013165	0.00964606
1	340	0.0249627	0.0292796	0.0232704	0.0229363	0.0309852	0.0272104	0.00175635	0.03284	0.0314943	0.0349006	0.0280539	0.0198432	0.0128673	0.00868964	0.0363718	0.0196426	0.0279266	0.0163859	0.00476611	0.0125638	0.0371296	0.0248409	0.015441	0.0339371	0.0353938	0.0171627	0.0353446	0.00353605	0.0315662	0.0257927	0.00874569	0.037095	0.00925362	0.00598624	0.0269529	0.0312613	0.0367604	0.0108732	0.0217665	0.0205933	0.00833484	0.0208813	0.018799	0.0281027	0.0077023
1	341	0.0212543	0.0219396	0.00339369	0.00534408	0.0326362	0.000439701	0.0340854	0.0300424	0.00703853	0.0371901	0.0105634	0.0171626	0.0138482	0.027115	0.0283871	0.0260047	0.0343096	0.0336706	0.0230071	0.0120248	0.028696	0.0370215	0.0346229	0.0273898	0.00955471	0.00490686	0.0284261	0.0148297	0.0226103	0.0370503	0.0175005	0.0414765	0.0172378	0.0255707	0.0346416	0.0111542	0.0201491	0.0123047	0.00951544	0.0100009	0.0346716	0.0115383	0.0261827	0.03243	0.0310608
1	342	0.00104382	0.029194	0.0364992	0.0109106	0.023792	0.00858416	0.0333914	0.038739	0.0174373	0.035788	0.0344231	0.0163643	0.0201251	0.0403517	0.031185	0.0301194	0.00917702	0.0197839	0.0391452	0.0353231	0.00613299	0.0259162	0.0348914	0.00194917	0.0340858	0.0363209	0.0296566	0.0354112	0.0368187	0.0149592	0.00617141	0.0251031	0.0295285	0.0177345	0.00264375	0.0168241	0.0323473	0.0116625	0.0102779	0.00728315	0.00388148	0.0264203	0.012999	0.0103046	0.0192994
1	343	0.0347702	0.0339739	0.0038188	0.0215795	0.0383118	0.030846	0.0252828	0.0334179	0.00714957	0.0355898	0.0225812	0.0349276	0.00575685	0.016225	0.0219166	0.00472689	0.0245647	0.0267928	0.00296586	0.0322573	0.00372829	0.0204064	0.0298242	0.0183522	0.0355064	0.0375436	0.0085872	0.014216	0.0250657	0.0196583	0.0269379	0.0343312	0.0209302	0.000167706	0.0207763	0.00392605	0.0324994	0.0338115	0.0297511	0.00827181	0.00867715	0.0388343	0.0289315	0.0205961	0.0212146
1	344	0.0142729	0.0333886	0.0150987	0.0344861	0.0354457	0.0123066	0.0296781	0.00492133	0.013137	0.0404922	0.028704	0.0115474	0.0311692	0.0377895	0.0177457	0.0281368	0.0372764	0.0168248	0.0104162	0.0204884	0.00250783	0.0118975	0.0375102	0.0181732	0.00431608	0.0296642	0.0125494	0.0201984	0.0309896	0.0269558	0.0307129	0.0115892	0.02043	0.0161137	0.0222051	0.0206882	0.0253518	0.0348266	0.0213587	0.00692522	0.00217163	0.0245007	0.0344181	0.0254732	0.0351471
1	345	0.040441	0.024441	0.0289282	0.0352914	0.00044181	0.0238386	0.00241015	0.0187265	0.0459854	0.0290587	0.010292	0.0194364	0.0178747	0.0470701	0.0425474	0.0294025	0.00305852	0.00281996	0.0330185	0.0121135	0.0445585	0.0449592	0.0221055	0.00935545	0.0252717	0.030815	0.00696464	0.0307397	0.0387932	0.0378783	0.0157714	0.0128822	0.032224	0.00811366	0.0318605	0.0116115	0.0279911	0.00171793	0.0131471	0.0151968	0.00306653	0.0309408	0.0112582	0.0238964	0.00168411
1	346	0.00219732	0.0253617	0.0383212	0.0225736	0.0280024	0.00647751	0.0206772	0.0362575	0.00811903	0.0250754	0.0069269	0.0421503	0.0305596	0.00374217	0.0109692	0.0413238	0.00464371	0.0300594	0.0200306	0.0132784	0.00766418	0.0417841	0.0318825	0.0341873	0.0284334	0.0332385	0.0228199	0.00664297	0.00720262	0.000367371	0.029225	0.0276176	0.0378435	0.037289	0.0202771	0.0293912	0.0233252	0.0360697	0.0226599	0.0174953	0.0191786	0.0268948	0.0153604	0.00813822	0.0182646
1	347	0.0186295	0.0267457	0.0192057	0.0064059	0.0403163	0.020635	0.000516862	0.0309558	0.0424586	0.0324718	0.0318149	0.0380078	0.0304255	0.0329234	0.0271251	0.00553015	0.0290142	0.0191664	0.011529	0.0210237	0.0299405	0.00867336	0.0414458	0.0122935	0.0265098	0.0389188	0.00633303	0.00579932	0.0112376	0.0132104	0.0131679	0.0363682	0.0083636	0.0153592	0.0213499	0.0348665	0.00192122	0.0362677	0.0225812	0.0421027	0.0324254	0.0314168	0.00447992	0.0119731	0.00809335
1	348	0.00150974	0.00821423	0.020227	0.000487835	0.0151724	0.0263234	0.0313732	0.0215828	0.025259	0.0202946	0.0199052	0.00809409	0.0272618	0.0373679	0.0362794	0.0181962	0.00352865	0.0251998	0.0235302	0.0457856	0.0124047	0.0360785	0.00118701	0.0177145	0.0166962	0.00519619	0.0306465	0.00978352	0.0296677	0.0166739	0.0384345	0.048425	0.00088887	0.033585	0.0432179	0.0376433	0.0370732	0.0266734	0.0219008	0.014446	0.00662814	0.00730025	0.0214423	0.0427978	0.0279018
1	349	0.0274785	0.0257504	0.0375741	0.0225868	0.013612	0.00233226	0.0319859	0.031954	0.0351178	0.0338499	0.0274983	0.0183392	0.00965869	0.00206173	0.0189043	0.0213491	0.0253351	0.0265415	0.00269492	0.00427501	0.0361757	0.0243408	0.0209463	0.0103481	0.0142082	0.0151228	0.0372769	0.0132539	0.0376176	0.0153024	0.0330732	0.000509294	0.0299177	0.0194923	0.0113922	0.0302826	0.0135559	0.0300923	0.0295839	0.023443	0.0376884	0.0161225	0.011673	0.0322257	0.0374556
1	350	0.0221392	0.0109436	0.0333158	0.0365731	0.0350678	0.00376971	0.0320419	0.00548485	0.0128043	0.0320734	0.0147775	0.0143345	0.04146	0.0439254	0.00680805	0.0433976	0.0279902	0.0203146	0.010716	0.0387494	0.040115	0.0357129	0.0268685	0.0125248	0.0177962	0.0420003	0.0128467	0.0249172	0.0064774	0.00458379	0.00309715	0.0144315	0.0356628	0.0476462	0.00251108	0.0336475	0.0139236	0.0128103	0.00262864	0.0221635	0.0306049	0.0212794	0.031474	0.00597889	0.0116106
1	351	0.0372414	0.00577844	0.0275236	0.0373502	0.017502	0.0251834	0.0395685	0.010446	0.020682	0.029065	0.0378644	0.00353859	0.0396434	0.0157603	0.0310401	0.0361007	0.0058919	0.022725	0.0361427	0.0340456	0.0309786	0.0113976	0.0231985	0.0249566	0.0396356	0.016148	0.00297904	0.0128961	0.00674953	0.0423207	0.000500377	0.0382341	0.00340433	0.0258661	0.0230449	0.00214794	0.00941054	0.0412766	0.0193593	0.0216964	0.00567728	0.0296793	0.026358	0.02789	0.00110141
1	352	0.0279546	0.0246262	0.0410747	0.02332	0.0364949	0.00111357	0.03304	0.0454961	0.0217882	0.029445	0.0133301	0.0268673	0.0288631	0.0363005	0.0153191	0.00387868	0.0396599	0.0146236	0.013079	0.0188439	0.0331854	0.00521201	0.0151358	0.0132822	0.0340463	0.019177	0.0267605	0.0145931	0.00412846	0.00156901	0.0202923	0.0239689	0.0234158	0.0403278	0.0128512	0.00102356	0.00594034	0.0452471	0.03363	0.0451935	0.00244849	0.0154208	0.0357363	0.0237638	0.00853187
1	353	0.0278155	0.0172838	0.0329298	0.016768	0.0070041	0.00882222	0.028496	0.0346771	0.00839115	0.031732	0.010186	0.0311209	0.0307522	0.0328902	0.00526049	0.0162771	0.00614976	0.0197409	0.0409763	0.0420254	0.0187456	0.0310259	0.0403062	0.0123378	0.0381045	0.0296762	0.00693307	0.0427259	0.0360925	0.0286179	0.0358629	0.0263276	0.0214784	0.00455554	0.00227576	0.0220543	0.00238181	0.0388143	0.00796602	0.00473793	0.0221373	0.0196958	0.0410015	0.0106941	0.00615219
1	354	0.0273814	0.0487117	0.0343181	0.0474899	0.0237687	0.0238847	0.00144253	0.0388714	0.00207877	0.0138411	0.00868308	0.0106032	0.00462581	0.0088217	0.0116738	0.0014009	0.040385	0.040458	0.0236522	0.0306711	0.0126104	0.010601	0.0387236	0.0323683	0.011189	0.0242906	0.0286493	0.0480761	0.0200165	0.0279452	0.0471547	0.00747794	0.0361922	0.0113553	0.0107398	0.0390139	0.0435622	0.0209749	0.00826402	0.0162558	0.0279085	0.00161696	0.0218652	0.0033692	0.00701658
1	355	0.00794145	0.0415477	0.0307209	0.0326583	0.025578	0.039227	0.00326414	0.0357675	0.0218539	0.0122108	0.0275208	0.041438	0.0215321	0.00127376	0.00902039	0.0122162	0.0401645	0.0193604	0.0114165	0.0387572	0.0417454	0.00646236	0.00547166	0.0367478	0.00204082	0.0395159	0.0364756	0.0157837	0.0168195	0.0413941	0.0299031	0.0390177	0.0261749	0.0310296	0.00313331	0.0174376	0.0152064	0.0346769	0.0213524	0.00511117	0.0289337	0.00957759	0.0202496	0.000459336	0.00181035
1	356	0.0399001	0.015369	0.0128672	0.0370975	0.0356993	0.0101195	0.0392529	0.000232318	0.0290622	0.00456918	0.0319538	0.0269968	0.00682016	0.0283156	0.00847012	0.034406	0.021517	0.0278696	0.035411	0.0362447	0.0333112	0.0110981	0.0176491	0.00294182	0.018651	0.0145176	0.0129637	0.0361496	0.0247711	0.0371312	0.00162568	0.0221307	0.008107	0.0196027	0.025898	0.00565736	0.0392949	0.0347028	0.00891948	0.00405997	0.023068	0.0387268	0.0159696	0.0349297	0.0259492
1	357	0.00457123	0.0164623	0.011476	0.03696	0.00770073	0.0208588	0.0420556	0.019259	0.0422444	0.00518541	0.0110923	0.0187507	0.042087	0.0406843	0.0228732	0.0236347	0.00899993	0.0377137	0.044469	0.0317277	0.00952651	0.00433919	0.0129411	0.0192681	0.0411975	0.0384736	0.0122496	0.0129253	0.0258318	0.0245003	0.0246084	0.00528941	0.0174351	0.0278123	0.029844	0.0415906	0.0344562	0.000804021	0.00209614	0.0411453	0.0164015	0.0111539	0.00633924	0.0228224	0.0281426
1	358	0.0354739	0.0181905	0.00285451	0.0104131	0.0145258	0.0219808	0.0388026	0.0291907	0.0411318	0.00763748	0.0177779	0.0107315	0.044153	0.0415933	0.0169529	0.00559952	0.00408472	0.0191394	0.0371958	0.0346299	0.0409619	0.0218227	0.020416	0.0242395	0.0120862	0.0365261	0.0111795	0.0105612	0.0223573	0.010368	0.0057883	0.0357245	0.0402472	0.0102634	0.0140093	0.0104433	0.0159346	0.0343192	0.0207164	0.0103404	0.0347127	0.029003	0.0450205	0.0115743	0.0193256
1	359	0.0322969	0.0228769	0.0419409	0.0279926	0.0361932	0.0234339	0.018661	0.0169088	0.0249296	0.0382442	0.0418505	0.0431957	0.0115553	0.0266562	0.0113666	0.00914979	0.00887797	0.0308123	0.0313596	0.0251322	0.0404162	0.0173226	0.0162311	0.000554156	0.00144765	0.0169232	0.0383302	0.0261863	0.022722	0.0312732	0.0318547	0.00245824	0.00318064	0.010734	0.0426031	0.0100249	0.0438728	0.0317319	0.0132928	0.00519789	0.00492582	0.0375554	0.00230303	0.0141487	0.0112757
1	360	0.0213	0.0417892	0.032385	0.0105839	0.00978671	0.0267491	0.0170274	0.0377616	0.0220547	0.0149238	0.0229506	0.00971957	0.0333967	0.00591105	0.033456	0.00630185	0.0423055	0.0332968	0.0247682	0.0292032	0.0337229	0.00122233	0.0102871	0.0166469	0.0117633	0.0248502	0.0458132	0.0186578	0.0364367	0.013372	0.0136795	0.00419273	0.00246352	0.0244637	0.0361476	0.0309618	0.00196174	0.0264194	0.0326471	0.0244636	0.0133476	0.0367393	0.00195281	0.0467931	0.0153231
1	361	0.0175936	0.0247872	0.0252264	0.00196495	0.0317092	0.00721242	0.0408352	0.00236592	0.00831806	0.0350587	0.00322464	0.0211449	0.0215563	0.0172816	0.040621	0.00568366	0.0410771	0.025566	0.040468	0.00145068	0.00454238	0.0394255	0.0178841	0.028628	0.0347893	0.0186111	0.0254651	0.0319295	0.0171561	0.024017	0.00177603	0.0177446	0.0312886	0.0364808	0.0238786	0.00012891	0.00397678	0.0146459	0.037398	0.0269544	0.0318353	0.0392197	0.00864659	0.0312145	0.0392177
1	362	0.0178202	0.0128216	0.0395578	0.0482156	0.0234413	0.0285452	0.042741	0.00542735	0.0139977	0.0216587	0.00311024	0.0162707	0.0161466	0.0153186	0.00717242	0.040361	0.0108108	0.0243442	0.0371742	0.0134773	0.00497459	0.034442	0.0455055	0.0287477	0.0422013	0.0214241	0.0469668	0.0267018	0.0402602	0.0213047	0.0308822	0.0128067	0.026404	0.0037973	0.0341731	0.0102667	0.0102092	0.0407262	0.00291536	0.0216495	0.0269398	0.0124829	0.00939418	0.00165607	0.00475553
1	363	0.0155125	0.0406949	0.0247859	0.0272966	0.0311112	0.010975	0.0342223	0.00871051	0.0127951	0.0369157	0.00941625	0.0249557	0.038312	0.00155079	0.0407679	0.0101649	0.0346852	0.00326128	0.0284246	0.034614	0.0243447	0.00152588	0.00911138	0.014146	0.0349837	0.0355158	0.0176689	0.017305	0.0305726	0.0232195	0.0282633	0.0359986	0.0356791	0.00163976	0.00407022	0.0342211	0.0281186	0.0223957	0.0148338	0.0277398	0.00700305	0.0110435	0.0251936	0.0246572	0.0215769
1	364	0.0254602	0.0433665	0.0462289	0.00531106	0.0169629	0.0129407	0.0367291	0.0203553	0.019521	0.0248801	0.0380543	0.0302027	0.00422268	9.30678e-05	0.00896947	0.0467325	0.0352013	0.0387994	0.0312448	0.0320965	0.00458185	0.0061818	0.0175828	0.0375039	0.00846186	0.00951686	0.0164806	0.0125407	0.0148532	0.0233503	0.0172138	0.0394123	0.0343336	0.019408	0.0212308	0.0245565	0.0228986	0.0158077	0.0132978	0.0399907	0.0166815	0.0226331	0.0339934	0.00208242	0.00803339
1	365	0.0388555	0.00851658	0.0179943	0.0123247	0.0273701	0.0146557	0.0208587	0.0407503	0.0212368	0.0262291	0.0435741	0.0183117	0.0459582	0.0076224	0.0387554	0.00251595	0.0133103	0.00685813	0.0192313	0.0247757	0.0254366	0.0100356	0.0423694	0.0414753	0.0042744	0.0123074	0.0063515	0.0107316	0.0471052	0.00838667	0.0128943	0.0237143	0.011648	0.0440984	0.0252397	0.0071165	0.0143458	0.0282973	0.0383703	0.00197627	0.0350199	0.0251261	0.0104516	0.02104	0.0424831
1	366	0.0279164	0.0261929	0.0420978	0.0202635	0.0125047	0.0226966	0.00996599	0.0317702	0.036512	0.0103005	0.0314403	0.00104827	0.00790928	0.016375	0.0179625	0.0309783	0.0368476	0.0145778	0.0223711	0.0457816	0.0424188	0.0382689	0.042643	0.0203467	0.00495965	0.0432806	0.021993	0.0180322	0.0407481	0.00223294	0.00562298	0.0251239	0.0242647	0.00943087	0.00113802	0.0213123	0.0103199	0.0209267	0.0134365	0.0232047	0.0449475	0.00320963	0.00922198	0.026536	0.0208682
1	367	0.00917222	0.0378394	0.0175947	0.0281282	0.00248529	0.0205883	0.0235568	0.0133351	0.0340185	0.0162134	0.0143899	0.0354811	0.00453199	0.021918	0.039492	0.00901364	0.0400923	0.0404677	0.0324413	0.0346077	0.0312981	0.0162451	0.0272656	0.00762914	0.022414	0.0102327	0.0313176	0.0285071	0.0157183	0.0352693	0.0407962	0.0335493	0.0160693	0.00148803	0.0271696	0.00514237	0.00398611	0.035364	0.0120949	0.00788551	0.00630926	0.0343228	0.0193401	0.0267673	0.0284509
1	368	0.00704259	0.0210751	0.00921519	0.0449127	0.0370319	0.0179097	0.0312701	0.0449466	0.0116056	0.00328095	0.0396499	0.00963677	0.00450079	0.00373693	0.0289699	0.00618241	0.0304723	0.0307817	0.0437393	0.03576	0.0346625	0.00832418	0.0201907	0.0150518	0.00642628	0.0230873	0.0231772	0.0392101	0.027277	0.00119367	0.0397585	0.0410923	0.0245604	6.022e-05	0.0390236	0.016707	0.0235111	0.0313074	0.0280372	0.00728304	0.022311	0.0298228	0.025863	0.0039327	0.00640838
1	369	0.0346671	0.00641019	0.0349463	0.02218	0.0259299	0.0170867	0.0213123	0.040168	0.0217423	0.0342279	0.0342201	0.000782262	0.0372532	0.0449548	0.0266827	0.0208019	0.0362639	0.00398964	0.00685181	0.0404099	0.0165579	0.00810146	0.042606	0.0124203	0.00724346	0.0350223	0.00766076	0.0144219	0.0246338	0.0423253	0.0183766	0.00761992	0.0394885	0.00950439	0.00591555	0.0214065	0.0256765	0.0122643	0.0320184	0.00100181	0.00431278	0.0369663	0.0308862	0.0144234	0.0182645
1	370	0.030824	0.0290478	0.000739873	0.00141259	0.0159652	0.0307375	0.0077362	0.0431751	0.0018827	0.0186547	0.0309386	0.00285592	0.0307279	0.0167428	0.0280629	0.0435458	0.0259006	0.00850331	0.0194339	0.00759654	0.022342	0.0450468	0.00702612	0.010634	0.0445042	0.00598355	0.0166443	0.00721992	0.0444325	0.0452982	0.0344744	0.00996288	0.00517405	0.0103488	0.0264608	0.000143467	0.0451128	0.0148424	0.0474571	0.0372639	0.00668976	0.0406621	0.0437907	0.0132764	0.0207247
1	371	0.00817561	0.0197537	0.0439055	0.0218137	0.0379896	0.0218635	0.000715955	0.041317	0.0296332	0.0360983	0.0340222	0.015945	0.0278945	0.0254017	0.0177852	0.00785298	0.0316914	0.0362654	0.0282356	0.00030997	0.0259307	0.0251128	0.026643	0.0016358	0.0403901	0.018704	0.0409236	0.0162111	0.00969056	0.0328939	0.00575318	0.018952	0.0336575	0.00201805	0.0264352	0.00518489	0.00678456	0.0153386	0.0261934	0.0207093	0.0206848	0.0304213	0.0244089	0.0206548	0.0179981
1	372	0.022887	0.0242288	0.0312852	0.0170175	0.0169456	0.0377429	0.0158892	0.0265682	0.00206212	0.00677289	0.0396534	0.00243656	0.0274405	0.0153909	0.0305032	0.0364097	0.00613529	0.019445	0.01314	0.0414902	0.0115559	0.0393797	0.0101227	0.0277088	0.0248476	0.0363898	0.0176685	0.0140076	0.0353843	0.0344526	0.0302723	0.0289507	7.33548e-05	0.0296176	0.0133177	0.0170726	0.0101791	0.00286038	0.00111372	0.0277949	0.0418317	0.019446	0.0157836	0.0389323	0.0377927
1	373	0.0361124	0.0024448	0.0377461	0.0193861	0.000652887	0.00272073	0.041761	0.0207143	0.00181142	0.0228439	0.0364424	0.0150395	0.0250807	0.0420992	0.0445985	0.0173786	0.0187751	0.0296129	0.0421921	0.0206532	0.0337671	0.0408201	0.0345666	0.022271	0.00408107	0.0131728	0.0381882	0.0177574	0.0350718	0.0182235	0.00466088	0.00437776	0.0126119	0.0102628	0.0286839	0.0211082	0.039723	0.0234622	0.0217069	0.023523	0.0295	0.00603717	0.0199249	0.00995787	0.00847457
1	374	0.0395338	0.0094317	0.00330144	0.018843	0.027047	0.0194267	0.0235987	0.0150569	0.0142183	0.0222083	0.0211966	0.0207031	0.0125974	0.036865	0.0130053	0.0411302	0.0225814	0.0157001	0.0230467	0.012357	0.0246222	0.0161111	0.0246592	0.0192834	0.0407646	0.0405765	0.0277181	0.00650037	0.0156207	0.0306484	0.0383424	0.0107881	0.00468926	0.0394813	0.0394084	0.00657007	0.0363444	0.0161287	0.0179957	0.0303112	0.0118037	0.0387685	0.0103987	0.0187443	0.021872
1	375	0.000973939	0.0374517	0.0229532	0.035024	0.0301873	0.0399006	0.00503636	0.0220024	0.0101916	0.0433758	0.00211911	0.00656936	0.0362835	0.00524971	0.0217931	0.0392126	0.0228082	0.0088746	0.0220291	0.0353313	0.0136078	0.0387926	0.0107135	0.0191912	0.0107945	0.0115763	0.0291397	0.0409608	0.00708124	0.000240953	0.0356332	0.0227674	0.0341124	0.0427081	0.0407268	0.030103	0.0431537	0.00064094	0.012361	0.0277637	0.000281935	0.00177092	0.0230433	0.0291959	0.0262716
1	376	0.0346311	0.00295212	0.0364847	0.0104261	0.0376591	0.0126832	0.0143545	0.0177995	0.00125507	0.0127614	0.0163778	0.024091	0.0132026	0.0270605	0.0214201	0.00311475	0.0130843	0.0268075	0.0136859	0.0137049	0.034768	0.0284884	0.0101931	0.028635	0.0101968	0.0415677	0.025689	0.0406771	0.00359553	0.0326796	0.0375044	0.00322457	0.0262138	0.0404983	0.0303914	0.016759	0.0167447	0.0180843	0.0402044	0.00765235	0.0364824	0.0414162	0.0230092	0.0206428	0.0311254
1	377	0.042852	0.0438043	0.034081	0.0319721	0.0231192	0.00700038	0.00127195	0.0191909	0.0160876	0.00648074	0.0179164	0.0106054	0.0284231	0.0168335	0.0129299	0.0316998	0.0353005	0.0354137	0.0433278	0.0393001	0.00675805	0.0147315	0.00561877	0.0448216	0.0178932	0.0319588	0.0408353	0.0240659	0.0292489	0.00694032	0.0192361	0.025191	0.0173027	0.00501535	0.0414176	0.00133127	0.0225071	0.00640224	0.0224302	0.0117126	0.00533168	0.0138123	0.0449008	0.035296	0.00763033
1	378	0.020177	0.0370339	0.0462437	0.0410309	0.0106179	0.0128365	0.038767	0.0196971	0.0388059	0.0285473	0.0396891	0.0448508	0.0481175	0.0341182	0.00297032	0.00443294	0.0311644	0.00105417	0.0094438	0.0182334	0.00596815	0.0374462	0.0114577	0.0112565	0.015888	0.0117643	0.0445171	0.00304991	0.0243326	0.0209942	0.0557733	0.0399984	0.0277652	0.0124692	0.0104103	0.0123795	0.00744943	0.0092297	0.0391935	0.0397666	0.00597207	0.00195318	0.00497889	0.0130342	0.00512022
1	379	0.0118673	0.0437426	0.0439512	0.0124919	0.0246555	0.0177718	0.041618	0.0244221	0.0238064	0.0151385	0.0153408	0.014468	0.000694585	0.00132327	0.0268072	0.0280263	0.0127525	0.00494432	0.0285451	0.00955225	0.00871867	0.0191787	0.0446368	0.0375582	0.0448109	0.0439726	0.00455674	0.00341665	0.0463404	0.0279718	0.00633393	0.03867	0.00259634	0.0323281	0.0221702	0.0216531	0.0322329	0.0190461	0.010802	0.00813067	0.0358507	0.0477026	0.0379777	4.28794e-05	0.00138171
1	380	0.0280067	0.00922569	0.0137743	0.0224852	0.0401542	0.03579	0.0382458	0.00782446	0.0237146	0.0373562	0.0206133	0.0125129	0.000171575	0.0372168	0.00383562	0.013723	0.00308712	0.00298331	0.0223815	0.0124546	0.027859	0.0361963	0.0252503	0.0312774	0.0149441	0.0404089	0.032463	0.00223594	0.0211836	0.0307144	0.0280977	0.0210136	0.0351874	0.0215574	0.0105589	0.0375273	0.0386108	0.0303206	0.016558	0.0214087	0.0148873	0.0252479	0.0118863	0.00339947	0.0356488
1	381	0.036659	0.0223766	0.00297952	0.0113453	0.0285237	0.0191463	0.0184208	0.00678839	0.0032553	0.0408566	0.0182311	0.0161477	0.0358067	0.0301598	0.0343824	0.0450665	0.0158643	0.00634363	0.0404644	0.00899907	0.0235452	0.0354892	0.00507994	0.00965775	0.00211549	0.00143551	0.00570961	0.0168099	0.0161014	0.0421052	0.0358932	0.0247751	0.0161128	0.0203925	0.031981	0.0054351	0.0019005	0.03237	0.0351885	0.0326947	0.0277133	0.0344136	0.0254232	0.0334164	0.0424234
1	382	0.0130636	0.0279713	0.0124869	0.0426224	0.0251169	0.00754013	0.00497437	0.037862	0.0167129	0.015687	0.0323877	0.0119557	0.00245387	0.0275368	0.00632635	0.00961059	0.0154989	0.0204597	0.0148782	0.0161588	0.041143	0.0309919	0.0147566	0.0444468	0.0288923	0.0444079	0.0334397	0.0343916	0.0201295	0.0275786	0.0332662	0.0233245	0.00914618	0.0432496	0.0201312	7.13119e-05	0.00878422	0.0395791	0.02725	0.0160182	0.00267179	0.0199604	0.0239417	0.0209085	0.030215
1	383	0.00520854	0.0145597	0.0262099	0.0456145	0.0353619	0.0325996	0.0240199	0.00836467	0.0273461	0.0320833	0.0147068	0.00952254	0.0334184	0.0249212	0.00686268	0.0415256	0.00555392	0.0342502	0.0102124	0.0381226	0.0246306	0.00733703	0.0296764	0.0436605	0.0214896	0.00793056	0.00161635	0.00789862	0.00088197	0.0339079	0.0183764	0.0344578	0.027434	0.0312228	0.0253574	0.0220483	0.00628481	0.00437382	0.0291228	0.0377858	0.00454883	0.0378385	0.0299768	0.00724401	0.034434
1	384	0.0141234	0.030699	0.0184	0.040897	0.0288557	0.00231578	0.0187261	0.0395988	0.00500381	0.000906886	0.0387278	0.0102121	0.0455022	0.0238272	0.00153353	0.0113921	0.0363014	0.0274697	0.0131485	0.0324652	0.0288364	0.0111123	0.0185723	0.00221316	0.0297594	0.0435528	0.0429721	0.019964	0.0255319	0.0177371	0.0207521	0.0185628	0.0137784	0.0104774	0.00679911	0.0131907	0.00631986	0.0393678	0.0134615	0.0460654	0.0230932	0.0371026	0.0163665	0.0444356	0.00986909
1	385	0.024591	0.00620405	0.0180092	0.04599	0.0410282	0.0389276	0.00117426	0.0212496	0.0283142	0.0175691	0.00591622	0.0129472	0.015286	0.00715494	0.0369735	0.0334778	0.00333263	0.00762673	0.0490378	0.00439551	0.0252897	0.00889609	0.0297487	0.00745158	0.0272143	0.0368419	0.0241814	0.00993775	0.0173384	0.0521088	0.0224796	0.0331717	0.0518603	0.00965655	0.0182256	8.55812e-05	0.0133338	0.0310798	0.0100313	0.0105553	0.0273909	0.00344583	0.0401288	0.0324008	0.0379402
1	386	0.0252614	0.0143471	0.0289705	0.00389254	0.00654607	0.0196383	0.0332087	0.0340487	0.0270536	0.0108218	0.0284253	0.00556111	0.00405664	0.0343028	0.0402889	0.034378	0.0350844	0.0102076	0.0371881	0.0378692	0.0188537	0.010537	0.0246364	0.00451003	0.0172917	0.00711292	0.0371409	0.0366189	0.0134101	0.0304678	0.0215566	0.0350797	0.0151926	0.0202778	0.0135932	0.0240186	0.000818385	0.033436	0.0208522	0.019205	0.042855	0.00273621	0.0267679	0.013934	0.0379465
1	387	0.00231887	0.010966	0.013852	0.0149529	0.018253	0.0169649	0.0184315	0.0182695	0.011327	0.0271925	0.0470883	0.00581657	6.01206e-05	0.0431889	0.0442409	0.0103379	0.0414027	0.00957258	0.0422072	0.00776316	0.0364357	0.00700271	0.0290166	0.0451301	0.0315028	0.0162212	0.0238072	0.0243006	0.0196727	0.0472131	0.00716909	0.025098	0.0288244	0.0210243	0.0426776	0.0249391	0.0308579	0.0192678	0.0149137	0.00972093	0.00471982	0.0279001	0.0084156	0.0327262	0.0172359
1	388	0.0334309	0.026266	0.0249706	0.011544	0.0270783	0.0065828	0.0180511	0.0143496	0.0121369	0.0140471	0.0122527	0.0182761	0.0188002	0.0359811	0.0293194	0.00472681	0.0409635	0.0409984	0.0158936	0.00745887	0.0236673	0.00330796	0.0315964	0.0390214	0.0274645	0.032061	0.0384212	0.00979897	0.0345961	0.026252	0.00962195	0.0114265	0.00858346	0.0196123	0.0401003	0.0173247	0.0175992	0.0213456	0.027916	0.00219394	0.0108333	0.0427923	0.0281176	0.0307763	0.0324416
1	389	0.0143355	0.0250701	0.0377061	0.0208615	0.0111771	0.0262147	0.00950523	0.0358983	0.0162775	0.000827712	0.0190407	0.00642138	0.035415	0.0192324	0.00463008	0.0120826	0.0421788	0.00796195	0.0136569	0.0260722	0.00705408	0.00991483	0.0332719	0.026729	0.0338137	0.0126189	0.0157438	0.0234322	0.0239197	0.028319	0.0263048	0.0193213	0.0399535	0.0337314	0.0380202	0.0285838	0.0261763	0.000945057	0.035686	0.0168568	0.0334423	0.00822045	0.0247221	0.0292834	0.0393695
1	390	0.0328056	0.0437048	0.0313092	0.000695212	0.0426772	0.016226	0.0207442	0.0119472	0.0358885	0.0378571	0.0228502	0.0297884	0.0156375	0.0148537	0.00147507	0.000761992	0.0434324	0.0338652	0.0025774	0.00757606	0.00455776	0.0411499	0.0113076	0.000922944	0.026484	0.0248245	0.0373985	0.0194552	0.0373986	0.0124813	0.0376525	0.0415529	0.00780198	0.00888358	0.0296987	0.044855	0.0174671	0.0176687	0.0310901	0.00663765	0.0192723	0.0455411	0.0185493	0.0101714	0.000504705
1	391	0.0480673	0.0215406	0.000657936	0.0409742	0.00433722	0.03477	0.0273752	5.65e-05	0.0167467	0.0152193	0.0477988	0.00190731	0.0429275	0.026103	0.0167696	0.0115372	0.0193957	0.00939567	0.00313125	0.0447378	0.0258906	0.00492946	0.0364814	0.0296994	0.0230528	0.0210797	0.000764111	0.0188108	0.0223534	0.0155669	0.0380981	0.0284646	0.0471705	0.0142905	0.0159993	0.0262125	0.0325413	0.0401921	0.0254501	0.0042907	0.0371757	0.0240222	0.0093002	0.00221139	0.0225034
1	392	0.015827	0.00878766	0.0265382	0.0333284	0.0410711	0.0022775	0.00333614	0.0441312	0.0184709	0.0270957	0.0269312	0.047184	0.0152205	0.0479061	0.00993326	0.00152875	0.0130729	0.039003	0.00760307	0.00419946	0.0406028	0.0100678	0.0309052	0.0188681	0.0465961	0.0428681	0.000926695	0.00791024	0.041621	0.00499402	0.00630941	0.0209248	0.0151374	0.031015	0.00797148	0.0455041	0.010569	0.0416461	0.00709319	0.0501883	0.0399963	0.00196033	0.00634932	0.00109967	0.0354292
1	393	3.5946e-05	0.0178344	0.0247393	0.0275161	0.023144	0.037724	0.0268962	0.0369793	0.00674837	0.0344309	0.0306499	0.0315423	0.0335733	0.0136584	0.0186721	0.0383071	0.0221672	0.0321432	0.0206029	0.0250801	0.0131832	0.0288337	0.020541	0.0116687	0.0318968	0.00652335	0.0153419	0.0201638	0.0285118	0.0181737	0.0331167	0.0142749	0.0274823	0.0125033	0.00820916	0.00262093	0.0303266	0.0345433	0.00945424	0.00832594	0.0256261	0.0181808	0.028841	0.0234416	0.0257703
1	394	0.0334733	0.0379546	0.0209838	0.0143869	0.0386534	0.0317709	0.0327619	0.02552	0.0345853	0.00536458	0.0251751	0.00773823	0.0268537	0.0170836	0.0197291	0.0374233	0.0179681	0.0223068	0.0372038	0.00176654	0.022628	0.0267305	0.00124429	0.00308662	0.0105348	0.0299987	0.0373536	0.027092	0.0105578	0.0361673	0.00747974	0.0183044	0.0142587	0.0216125	0.00125683	0.0277962	0.020925	0.0175287	0.00905919	0.0291756	0.0382591	0.00448893	0.0283704	0.0324969	0.0348915
1	395	0.0223628	0.0225802	0.00368849	0.0382287	0.0319922	0.0123741	0.023739	0.0105655	0.0346499	0.00901968	0.0289809	0.0192641	0.0173413	0.0329262	0.00757437	0.0133308	0.0213376	0.0283524	0.00629152	0.0279134	0.0268561	0.0171183	0.0197026	0.00718375	0.0280117	0.0292043	0.0356273	0.0214089	0.0107959	0.0171602	0.00936195	0.0283107	0.0106019	0.0294725	0.00694522	0.0350769	0.0277288	0.0359128	0.0370004	0.0202554	0.0218543	0.0338059	0.0314907	0.0129798	0.0336205
1	396	0.0448411	0.0247107	0.0181828	0.0118458	0.0217835	0.0307351	0.0527708	0.00815821	0.0243268	0.00505721	0.0331587	0.0161783	0.044381	0.0378828	0.00716996	0.000320212	0.00441728	0.0111425	0.0160286	0.00396731	0.0185104	0.0108834	0.0311726	0.00358046	0.0375258	0.00107678	0.0393891	0.0420628	0.0481736	0.0317004	0.00501809	0.0224374	0.00880909	0.0376372	0.0367527	0.00559435	0.0136616	0.0328659	0.000176516	0.0343376	0.0311818	0.0185532	0.00074034	0.0427826	0.0283176
1	397	0.0377344	0.0379766	0.0091603	0.0262283	0.00577003	0.0212715	0.034087	0.0367238	0.00913151	0.0250857	0.00500491	0.000742971	0.04059	0.0122088	0.0248061	0.0345096	0.0385381	0.0384669	0.0134908	0.018727	0.0234863	0.00598326	0.0412193	0.0123773	0.0119474	0.0158151	0.042271	0.0308242	0.0362371	0.0175597	0.0386229	0.0407655	0.0260128	0.0232809	0.0198401	0.00201691	0.00541473	0.00968667	0.00820552	0.0244008	0.0111795	0.0202418	0.0156525	0.0332211	0.0134834
1	398	0.0386009	0.0299146	0.0202687	0.00719153	0.0300206	0.0090076	0.0200176	0.0384116	0.0174583	0.000257022	0.0171388	0.0116542	0.0341852	0.00629326	0.0321687	0.0250753	0.0351835	0.0290174	0.0103919	0.0201926	0.037385	0.012774	0.0372369	0.00571358	0.0133909	0.0138218	0.0291343	0.0118943	0.0113959	0.0112679	0.0293081	0.0268424	0.0267538	0.0123124	0.032585	0.0155028	0.0274234	0.0262775	0.022967	0.00663626	0.0301525	0.0376334	0.026133	0.0277354	0.035273
1	399	0.0385591	0.0126879	0.0209469	0.00948613	0.0370022	0.0287132	0.0338943	0.0194207	0.0329213	0.036279	0.0174484	0.0105692	0.0113045	0.0338158	0.0139185	0.0230071	0.000821703	0.030421	0.0218786	0.0194784	0.0403459	0.0310221	0.0321263	0.00592535	0.0190741	0.0219574	0.0216872	0.00889454	0.012086	0.0317284	0.0392611	0.0219874	0.0086124	0.0197151	0.0258733	0.00414573	0.0206926	0.0181511	0.038005	0.0130179	0.0054144	0.0230275	0.00766415	0.0400338	0.0369774
1	400	0.0202366	0.0047993	0.0125503	0.0234796	0.0390283	4.23138e-05	0.0127158	0.0163316	0.0298504	0.0149074	0.00140732	0.0126837	0.026682	0.0375165	0.0209743	0.0327112	0.0340965	0.0115612	0.039419	0.0172859	0.0283475	0.00444501	0.0147504	0.023258	0.0077777	0.0326851	0.0342466	0.0113424	0.0385577	0.038142	0.00939113	0.00201105	0.0323168	0.0360949	0.0226646	0.0393001	0.00333272	0.0239685	0.0317075	0.0343397	0.0221484	0.0245461	0.0159227	0.0328701	0.0275538
1	401	0.0179831	0.0174695	0.0307535	0.0315103	0.0233811	0.0225203	0.00206756	0.0114211	0.0304811	0.0112778	0.0272174	0.00296189	0.0213941	0.0187423	0.0126943	0.0198076	0.00782036	0.00921298	0.0421923	0.000862903	0.00830786	0.0391819	0.035724	0.00514187	0.0193197	0.0115076	0.0257584	0.0136424	0.0426737	0.0241599	0.0211993	0.0329939	0.036213	0.0361127	0.00761617	0.0299722	0.00846197	0.0119776	0.0388584	0.038826	0.0284137	0.0362291	0.028504	0.0289446	0.0284887
1	402	0.0337998	0.00210995	0.0126221	0.00823961	0.0407166	0.0345151	0.0383805	0.0418153	0.00852463	0.0348238	0.0010924	0.0349004	0.0377457	0.0169872	0.0311552	0.0354238	0.00289953	0.0198482	0.0121511	0.0165299	0.00602702	0.00623117	0.0098211	0.00798244	0.0175016	0.044672	0.0213633	0.00982072	0.000485367	0.0452715	0.0117454	0.0142949	0.0375173	0.0401433	0.0346442	0.0169681	0.0151899	0.00483383	0.0370977	0.013725	0.0241368	0.0351764	0.0130007	0.0235919	0.0444772
1	403	0.00342101	0.00213313	0.00395435	0.0354332	0.0379488	0.00719531	0.039887	0.0225951	0.0306181	0.000790865	0.0120482	0.0345771	0.0278398	0.0406101	0.0424958	0.0430081	0.0130262	0.00568489	0.00596255	0.0252712	0.0202461	0.0292074	0.0209107	0.04076	0.0228858	0.00596519	0.00646292	0.0177295	0.0120365	0.0395066	0.0251578	0.0117546	0.00600826	0.0323626	0.0389677	0.00464538	0.03034	0.0203359	0.00863374	0.0372864	0.0278446	0.0138773	0.0429577	0.0389801	0.0106362
1	404	0.0203919	0.0171067	0.0335848	0.0342289	0.025011	0.0182965	0.0280708	0.0289467	0.0261828	0.0152745	0.0305742	0.00680628	0.0118756	0.0136249	0.0136763	0.0281385	0.0228431	0.036334	0.0362466	0.0286456	0.0104705	0.0300489	0.0299265	0.0327489	0.0109635	0.0259582	0.0098055	0.0097785	0.0304983	0.0256509	0.0219159	0.022606	0.0220396	0.0214682	0.0121741	0.00896362	0.0373565	0.0167537	0.0270547	0.00621928	0.00654908	0.0151638	0.0368891	0.0295644	0.0235726
1	405	0.00750617	0.0336736	0.0376023	0.0447037	0.011024	0.0393859	0.0199562	0.00548629	0.0334678	0.0198381	0.0402058	0.0110279	0.00643707	0.0274645	0.00950939	0.00022767	0.0192506	0.00381102	0.0174642	0.0438087	0.0349839	0.0056433	0.0296775	0.0106011	0.0286642	0.00309855	0.0404025	0.0299445	0.018052	0.0372326	0.042385	0.0401137	0.00441502	0.034299	0.0104151	0.00307174	0.0136778	0.030552	0.0349782	0.011487	0.00111978	0.0220172	0.00511221	0.0333745	0.0428306
1	406	0.0423451	0.0226263	0.0151106	0.0283666	0.00868086	0.00521389	0.0199848	0.0347066	0.0231816	0.00393324	0.00128006	0.0411855	0.0368562	0.00334574	0.0213606	0.000185853	0.0373341	0.0131875	0.0044827	0.0184783	0.0432884	0.0153298	0.014084	0.0197707	0.024898	0.0243037	0.0273143	0.0440195	0.0374987	0.0308743	0.000676554	0.0368941	0.0333102	0.00603704	0.0260775	0.0156532	0.00053306	0.00544172	0.0298086	0.0258938	0.0268024	0.0388507	0.0355517	0.034941	0.020301
1	407	0.0419422	0.0471223	0.0119417	0.0231994	0.0164613	0.0233633	0.038965	0.0451571	0.00333294	0.00956435	0.0302027	0.0435656	0.0391475	0.0163679	0.0255278	0.0238072	4.02039e-06	0.000457892	0.0140137	0.0290457	0.0202311	0.0245265	0.00476535	0.0206206	0.020721	0.0293508	0.0292779	0.0255381	0.0071308	0.00854106	0.0326275	0.0300072	0.0241479	0.0125203	0.00446838	0.0237837	0.040134	0.0145865	0.00755184	0.003486	0.0141166	0.0401535	0.0223432	0.00889893	0.0472815
1	408	0.0173386	0.0403247	0.0222394	0.0378383	0.0275508	0.00758522	0.0285317	0.0252761	0.0332739	0.0354511	0.00104916	0.00274261	0.0154102	0.030779	0.00334087	0.0275479	0.00820589	0.0144474	0.0328694	0.0205726	0.0371703	0.0217447	0.0415875	0.0379426	0.0424806	0.0103546	0.0380333	0.0401703	0.0295065	0.00625092	0.0264428	0.0105795	0.0206438	0.0328035	0.0105958	0.0316426	0.00958419	0.0175991	0.0228572	0.0276831	0.0201263	0.00805088	0.0101741	0.0112774	0.00232384
1	409	0.00534699	0.0340497	0.0170028	0.0279952	0.0512693	0.00921559	0.0275642	0.0437843	0.00152361	0.00131135	0.0239705	0.00193763	0.00233588	0.00791655	0.0510091	0.0304517	0.000163743	0.00400549	0.0291388	0.0183108	0.0389012	0.00843376	0.0100826	0.0216733	0.0143593	0.0334408	0.0029436	0.0523406	0.0410373	0.0116338	0.0385771	0.049552	0.0372395	0.0171342	0.0219154	0.0509157	0.018506	0.0284192	0.0191081	0.00627461	0.00597177	0.00396316	0.0359134	0.0322825	0.0110777
1	410	0.0235042	0.00339242	0.0219255	0.0322744	0.0108996	0.03196	0.0357319	0.0222694	0.0301287	0.0214889	0.032987	0.0157947	0.0133216	0.0244837	0.026097	0.0305134	0.0333747	0.0352276	0.0352935	0.0336605	0.0253299	0.00900346	0.0185874	0.023887	0.0259333	0.0269302	0.0111585	0.0280657	0.0300759	0.0158654	0.0193773	0.0232646	0.00183517	0.0153679	0.00616775	0.00847227	0.0095239	0.00697511	0.0227539	0.0337093	0.0272635	0.0268662	0.0322359	0.0265045	0.010517
1	411	0.010189	0.000889259	0.0346319	0.0160187	0.00967986	0.0287701	0.0401696	0.0268881	0.00383333	0.0115515	0.00985045	0.036745	0.0305415	0.028774	0.0326111	0.0313726	0.00950344	0.0396242	0.0111912	0.0405688	0.0397513	0.0382166	0.0166679	0.0369842	0.0422108	0.0016229	0.0154791	0.0311966	0.0136197	0.00179478	0.00858115	0.0172518	0.0416566	0.0193306	0.0385514	0.0307411	0.0163229	0.0409608	0.0250376	0.00305278	0.0124154	0.0137521	0.0089964	0.00115208	0.0312498
1	412	0.0212962	0.0453895	0.0462879	0.0189147	0.00967801	0.0285228	0.0292198	0.0303798	0.0278179	0.0015937	0.0347751	0.00829018	0.0418803	0.000939106	0.0330963	0.0468143	0.00288052	0.00325118	0.00764355	0.0176858	0.0121471	0.0138401	0.0185587	0.0197153	0.0185825	0.0246436	0.0153504	0.00456453	0.00679529	0.00116568	0.0110141	0.0324409	0.0478988	0.0476639	0.0312596	0.0384268	0.0432052	0.024451	0.00578959	0.00153323	0.012471	0.0193125	0.0428226	0.0433917	0.00659957
1	413	0.0094647	0.0018139	0.0129599	0.0145051	0.00707254	0.0142991	0.0335495	0.0212239	0.00962064	0.0158261	0.00741774	0.0419232	0.00462138	0.0276566	0.0173965	0.0433718	0.0187166	0.0217233	0.0240455	0.0377731	0.0215011	0.013196	0.0399686	0.0343217	0.0391415	0.0338311	0.0155	0.0292308	0.00320365	0.0239567	0.0104293	0.0236879	0.0400652	0.0425062	0.0413083	0.0290545	0.0124403	0.00695232	0.00213912	0.0340253	0.00808481	0.00794424	0.0320816	0.0277316	0.042717
1	414	0.0363846	0.0411663	0.0249755	0.0195418	0.0386772	0.0305011	0.0124539	0.0118594	0.0176691	0.00337106	0.0326925	0.0129288	0.0237157	0.0165113	0.00707419	0.0170911	0.01291	0.0232616	0.0296473	0.0220447	0.0129722	0.0184066	0.0253578	0.0102705	0.0380717	0.00550676	0.0348859	0.0453877	0.0284707	0.0350762	0.0148705	0.00092246	0.0204585	0.0216573	0.0442994	0.00209075	0.0112321	0.0404072	0.0338197	0.0289161	0.0051722	0.0120336	0.00170437	0.03225	0.0412826
1	415	0.00209727	0.00923904	0.0163925	0.0170385	0.0439341	0.0278854	0.0159569	0.0225007	0.0224904	0.0262678	0.0214353	0.0499765	0.0295615	0.00057897	0.0145498	0.00457083	0.0334334	0.0344182	0.0364269	0.0125649	0.00629056	0.0298422	0.00908311	0.0275166	0.017115	0.0169397	0.011838	0.0391965	0.00559659	0.0330557	0.0400555	0.0318231	0.0409502	0.017878	0.0286505	0.00891603	0.0448109	0.00968856	0.0494993	0.0234756	0.0253971	0.0246116	0.00105463	0.00503279	0.0103633
1	416	0.00156328	0.022743	0.00108093	0.0387638	0.0338714	0.00628725	0.00482563	0.0169836	0.0220697	0.0119492	0.017706	0.00222678	0.020899	0.0205211	0.0327654	0.0278871	0.0228552	0.000365605	0.0247291	0.0494495	0.0412557	0.0318979	0.0175605	0.0468496	0.0261304	0.0260304	0.0307376	0.0292276	0.0319282	0.027184	0.0120679	0.023748	0.00372471	0.0223035	0.00908139	0.0188028	0.0202187	0.0184382	0.0242652	0.0330805	0.00266962	0.0490068	0.0252306	0.04753	0.00148773
1	417	0.0181749	0.0316758	0.0303207	0.0247047	0.0252258	0.0352054	0.0144636	0.0355615	0.033594	0.0349564	0.00560551	0.00303284	0.0186736	0.0357182	0.00641012	0.00470651	0.00901448	0.0102869	0.00355602	0.000667987	0.0444954	0.0282887	0.0390684	0.0440235	0.037314	0.00484118	0.0153834	0.0303811	0.0299156	0.0104559	0.0456875	0.00844262	0.0168453	0.046048	0.0390396	0.014586	0.0234894	0.00230549	0.0182114	0.00258939	0.000879876	0.0367374	0.0454304	0.0121996	0.0217859
1	418	0.0441198	0.0422587	0.0446483	0.0318041	0.0260938	0.0140643	0.0392722	0.0302706	0.000972321	0.0451655	0.0255636	0.00331183	0.0471149	0.012087	0.0127553	0.0170473	0.0217183	0.0201232	0.0489392	0.00740737	0.00338727	0.0361559	0.0152789	0.000990438	0.0139627	0.0116896	0.0408718	0.0447235	0.00119551	0.00965561	0.0378661	0.0420385	0.0124617	0.00266916	0.0443613	0.00394474	0.0134353	0.0391148	0.0220551	0.00614746	0.0159694	0.0153355	0.00398918	0.0222085	0.00575435
1	419	0.0315565	0.0119917	0.0300405	0.0472026	0.00679112	0.0236178	0.0399016	0.00593684	0.0496547	0.00805986	0.0276435	0.0152931	0.00594792	0.0167552	0.00652029	0.029529	0.048177	0.0145511	0.00101341	0.00373178	0.0143877	0.0181811	0.0257075	0.0243179	0.0204988	0.0381062	0.000197988	0.0499899	0.00285613	0.0114987	0.0123619	0.0129256	0.0154936	0.0470703	0.0442857	0.0114934	0.0234585	0.00603844	0.0298525	0.0499522	0.0381863	0.0255467	0.0379833	0.00845495	0.00723913
1	420	0.0173098	0.0146875	0.0137456	0.0147447	0.0171563	0.00833913	0.0360636	0.00208155	0.043347	0.0214892	0.0257464	0.0171997	0.0420009	0.0434577	0.00718488	0.0340657	0.0426443	0.00563399	0.0122791	0.0246135	0.0343094	0.0171975	0.0200797	0.00341631	0.0145241	0.0173764	0.0316842	0.00889918	0.0462626	0.0425515	0.0203902	0.0373947	0.0157297	0.0391727	0.0204868	0.0297976	0.00658531	0.0414281	0.00735312	0.0127648	0.0107557	0.00685337	0.0347334	0.0225238	0.0139391
1	421	0.00817866	0.00690278	0.0145796	0.0168775	0.0419241	0.0154037	0.0356589	0.00450975	0.00266207	0.0361082	0.0287217	0.0350828	0.00229173	0.00369806	0.014566	0.00154321	0.0449864	0.0461944	0.00183691	0.0177406	0.0320539	0.0147734	0.0190358	0.00788046	0.0112263	0.0368086	0.0190679	0.0344853	0.0338938	0.00325947	0.0437953	0.0378311	0.0321252	0.0375592	0.00121704	0.0422951	0.0355254	0.0289951	0.0176219	0.0341338	0.0374868	0.0108062	0.00259681	0.00808501	0.0379741
1	422	0.029367	0.0399928	0.0233043	0.0312646	0.019342	0.0319052	0.0277844	0.018477	0.00771517	0.0255134	0.00683188	0.0400097	0.0394124	0.0307067	0.0430201	0.0148171	0.0151546	0.03063	0.020075	0.0175679	0.0233794	0.035868	0.00356286	0.0397376	0.01704	0.0013966	0.00511526	0.0378908	0.0104978	0.0353442	0.0105574	0.0186058	0.0347016	0.00472621	0.00197307	0.0119837	0.011143	0.0327688	0.0302659	0.0397287	0.0349465	0.00606176	0.00988913	0.00573889	0.024186
1	423	0.0348229	0.0454862	0.0143255	0.00689827	0.0331666	0.0160164	0.0161995	0.0508195	0.0270937	0.0134512	0.0505552	0.0374498	0.0415407	0.0119578	0.0154291	0.0489946	0.00143768	0.00371126	0.00371638	0.0182398	0.00451187	0.0210923	0.00139552	0.0503955	0.000924951	0.0335778	0.0328782	0.00555404	0.0502507	0.00438986	0.0251134	0.0168547	0.00545129	0.00613313	0.0273012	0.017838	0.0491649	0.00263389	0.0170067	0.00625574	0.0224456	0.0198549	0.00572189	0.0451242	0.0368175
1	424	0.0045706	0.0215483	0.000469896	0.0286076	0.0343587	0.00859801	0.0169495	0.0229905	0.00683405	0.0228045	0.0409306	0.0171617	0.0395989	0.041385	0.0475151	0.0417442	0.000421745	0.0185478	0.0242024	0.0351434	0.00939463	0.00931171	0.00319208	0.0104242	0.00773999	0.00935507	0.0205666	0.0356357	0.0081437	0.0279978	0.0159715	0.0338338	0.00773762	0.0457662	0.0289883	0.0157817	0.0388488	0.0182143	0.0212498	0.0267389	0.0294925	0.0195745	0.0134288	0.0203263	0.0479032
1	425	0.0145787	0.0174757	0.0156987	0.0310427	0.0355042	0.00258891	0.0298326	0.0300813	0.0154691	0.0196744	0.0339031	0.0164509	0.0115832	0.00563183	0.0192944	0.0070625	0.0238017	0.0398769	0.019584	0.00521076	0.0405921	0.0411355	0.0266241	0.0119627	0.0194823	0.00536938	0.0148343	0.0124881	0.0287355	0.0410628	0.0313606	0.00494089	0.0158478	0.03066	0.0339968	0.027007	0.0379288	0.0111583	0.0269908	0.0341078	0.00641108	0.0300742	0.0381344	0.00118096	0.0335681
1	426	0.014903	0.0101017	0.0432677	0.00637438	0.0245816	0.0153268	0.0220656	0.000513232	0.0393297	0.0417844	0.014125	0.0153259	0.00866579	0.0328305	0.00396076	0.0220731	0.0133821	0.00418797	0.0394591	0.0211802	0.0345549	0.0299026	0.0252128	0.00027734	0.0253285	0.00987011	0.0198967	0.0235948	0.026771	0.0317828	0.0423049	0.0344948	0.0140588	0.0158571	0.0418476	0.00274877	0.00647949	0.0288913	0.0188669	0.0292209	0.0325155	0.0360177	0.0399763	0.00133912	0.0347507
1	427	0.0448826	0.0143208	0.0184292	0.043512	0.0175223	0.0150248	0.0319733	0.0177538	0.04319	0.0449923	0.0263274	0.0150383	0.0447332	0.00444866	0.0136132	0.00305505	0.00193503	0.00752058	0.0314087	0.0282288	0.0326958	0.0113757	0.0036146	0.0335786	0.0257212	0.03653	0.0160111	0.0103381	0.0204572	0.0252243	0.00780867	0.0195271	0.00722032	0.029367	0.0270715	0.0170315	0.0213817	0.0448758	0.0135377	0.0393105	0.0110372	0.0084123	0.0269019	0.0332173	0.00984268
1	428	0.0242781	0.0178144	0.0429889	0.0146706	0.0460409	0.00422107	0.0229427	0.0369007	0.0158191	0.0161428	0.0352047	0.0228071	0.0122233	0.0224634	0.0127166	0.0361028	0.0159943	0.0028758	0.0448618	0.0322234	0.0211687	0.00410353	0.0368477	0.000968135	0.0372432	0.00269821	0.0151743	0.0239102	0.0339397	0.044201	0.0350052	0.0251827	0.00324077	0.0130018	0.0150548	0.0151553	0.00970871	0.0123897	0.0170497	0.0453214	0.032543	0.00940118	0.0361202	0.0265007	0.00477741
1	429	0.0313108	0.0435247	0.0197783	0.0151282	0.00981905	0.0246815	0.0351345	0.0279874	0.0236065	0.000457149	0.0204832	0.0184331	0.00946932	0.0375164	0.0424442	0.0165423	0.00143928	0.0419501	0.0329193	0.0378961	0.00846264	0.0124703	0.019245	0.0170308	0.0249282	0.000926714	0.0352827	0.0358448	0.0349791	0.0361421	0.0410151	0.022965	0.0188494	0.00501661	0.0324675	0.0392045	0.0202914	0.00791098	0.0310756	0.00642482	0.00547874	0.00477557	0.00969516	0.0262976	0.0126982
1	430	0.00127725	0.0230577	0.0444895	0.0105199	0.0105282	0.0121096	0.0143089	0.0353766	0.0448369	0.0308169	0.012199	0.0340505	0.00523294	0.0198334	0.0192797	0.0134079	0.0355546	0.0198864	0.0391379	0.0241573	0.0151696	0.0420387	0.0421749	0.0187486	0.00984881	0.0362936	0.0117175	0.00385198	0.00114969	0.00382406	0.0214659	0.0375243	0.0427021	0.0216167	0.0293725	0.031779	0.0334038	0.0150046	0.0111404	0.0156882	0.00234414	0.0350367	0.0348422	0.0179165	0.0152843
1	431	0.0101251	0.0377029	0.0129181	0.0289896	0.0126969	0.0247428	0.00319234	0.0138505	0.0381683	0.0193426	0.0186088	0.0239554	0.0119036	0.00443036	0.0384425	0.0223681	0.00733477	0.021317	0.027947	0.029915	0.00135675	0.0402698	0.041773	0.0382514	0.0136668	0.0377514	0.000633627	0.000675759	0.0117788	0.0260943	0.0219341	0.0323293	0.0185801	0.0111236	0.0401136	0.00318412	0.0418095	0.008305	0.0154339	0.0238028	0.0173788	0.0357057	0.0423746	0.0395324	0.0281896
1	432	0.0307496	0.0171446	0.000373603	0.0121768	0.045743	0.0387544	0.0405932	0.00317514	0.0140022	0.0423746	0.0133955	0.00492917	0.0283207	0.012192	0.0312367	0.0395627	0.0424813	0.00268951	0.0113108	0.011154	0.0115543	0.0396747	0.0296261	0.0273639	0.025176	0.0382992	0.00554758	0.00786608	0.0170809	0.00745687	0.00239584	0.0261156	0.0176421	0.0210189	0.0253924	0.0294982	0.0110009	0.02457	0.0272232	0.0352855	0.0369596	0.00385005	0.0141311	0.0377039	0.0352076
1	433	0.0204089	0.00623331	0.0213648	0.0460371	0.0240518	0.0351441	0.0356848	0.00418959	0.0138878	0.0214791	0.0326174	0.034334	0.0302728	0.019082	0.027685	0.00351519	0.0426617	0.0108079	0.0304937	0.02785	0.010325	0.0260567	0.000380001	0.017116	0.0396866	0.00278479	0.0326836	0.0108935	0.00976298	0.0269052	0.00873028	0.0216502	0.030424	0.0396547	0.00777154	0.0145927	0.0363204	0.0414514	0.026191	0.00861464	0.0346595	0.0118192	0.0412821	0.00655112	0.00589178
1	434	0.00997189	0.0346978	0.0188285	0.0401075	0.0412693	0.0110224	0.0340174	0.0169045	0.0293457	0.00246194	0.0327696	0.0399841	0.0106149	0.00855716	0.0384869	0.0240635	0.000491134	0.0344363	0.0322486	0.0225654	0.0251428	0.00897811	0.0029351	0.0178188	0.0428055	0.038088	0.016602	0.0280578	0.0114942	0.0236479	0.00309209	0.0307681	0.0123699	0.0314872	0.0331852	0.00759432	0.0104375	0.0168313	0.0427095	0.0183132	0.0252026	0.0303421	0.021175	0.0164432	0.00163409
1	435	0.0160171	0.0284783	0.0189614	0.0265428	0.0321511	0.000868389	0.0145876	0.000424494	0.0162879	0.0357095	0.0285146	0.00455622	0.0325206	0.0290804	0.0148262	0.0367335	0.0275788	0.0116988	0.0176818	0.0317806	0.0217431	0.00800044	0.017437	0.0273973	0.0366025	0.0340902	0.0293875	0.0300455	0.0203071	0.00231109	0.0022564	0.0321762	0.0202853	0.0327412	0.0332654	0.00303575	0.0139167	0.0319142	0.0267579	0.0316595	0.0365602	0.0379386	0.00961134	0.0258521	0.00970755
1	436	0.00729483	0.041017	0.0136288	0.0195715	0.0387132	0.0120446	0.0157507	0.0293022	0.0178999	0.0212551	0.0125344	0.0281605	0.03516	0.00697099	0.0159204	0.00296699	0.0202202	0.0133205	0.0425418	0.00614021	0.0386508	0.0300526	0.0205501	0.0355582	0.017515	0.0135431	0.0132967	0.0335468	0.00498943	0.01798	0.0395202	0.0256905	0.0180363	0.0224213	0.0437235	0.0179755	0.00774201	0.0262406	0.0268525	0.0286898	0.0162215	0.036329	0.00318992	0.0218927	0.0393782
1	437	0.0178927	0.0136974	0.00543377	0.0268713	0.0390084	0.0142485	0.0205281	0.034295	0.0228823	0.00724471	0.0390256	0.0357499	0.0208702	0.0233763	0.0351277	0.035551	0.0119668	0.0406225	0.0128775	0.0212045	0.0142828	0.0317573	0.0262542	0.0341724	0.0133139	0.0188396	0.00470352	0.00833844	0.0338176	0.00386606	0.00944802	0.0433301	0.00849044	0.0156658	0.0134443	0.0317114	9.89117e-05	0.0117749	0.0415601	0.0322454	0.0132625	0.0248202	0.0230667	0.028157	0.0351046
1	438	0.00818945	0.0204555	0.00978462	0.0406383	0.00325994	0.0410483	0.00338121	0.018111	0.0149288	0.0427459	0.0385531	0.0251415	0.020397	0.00448423	0.0362017	0.0357612	0.00151226	0.0271331	0.0187525	0.0327037	0.0297012	0.0331802	0.0344725	0.0107423	0.0339863	0.0177799	0.00544127	0.0301255	0.0138991	0.0208785	0.00818327	0.00536198	0.000675602	0.000691784	0.0149728	0.0343531	0.0271851	0.0438643	0.043789	0.0206401	0.0286906	0.0431262	9.79513e-05	0.0109222	0.044056
1	439	0.0398582	0.00118656	0.0393185	0.0471677	0.0454749	0.00787729	0.0264576	0.03206	0.0448607	0.00319023	0.0171934	0.0170539	0.0352853	0.00150973	0.0408868	0.00832844	0.0151427	0.0187948	0.00618809	0.000924649	0.0285692	0.00297593	0.0405159	0.0357816	0.00119064	0.0037186	0.0477536	0.012271	0.0383515	0.00875573	0.019858	0.0134802	0.0341673	0.00587468	0.0184426	0.0246113	0.0049439	0.0229397	0.0180752	0.000743873	0.0475217	0.0475164	0.0152768	0.0166569	0.0412482
1	440	0.0377799	0.028021	0.012236	0.0174288	0.00797245	0.0416792	0.0372205	0.00631301	0.0318179	0.0151814	0.0232802	0.00820631	0.0199699	0.0264268	0.0100338	0.0141467	0.0337539	0.0147692	0.0426712	0.0236742	0.0136962	0.0223217	0.00236687	0.00554973	0.0350984	0.00799451	0.0032733	0.0384114	0.029512	0.0339748	0.0390534	0.0330572	0.0062561	0.0221546	0.017492	0.0421959	0.0116404	0.020804	0.0247015	0.00077124	0.0116383	0.0351956	0.0396237	0.0266681	0.0239667
1	441	0.00649525	0.00342008	0.00144735	0.0239291	0.0158765	0.00361864	0.0467793	0.0216725	0.0182787	0.0215173	0.0343709	0.0399716	0.0354036	0.0376109	0.038927	0.003759	0.00630606	0.00175733	0.0145693	0.00058863	0.036764	0.0186978	0.0158396	0.0264767	0.0145972	0.0334768	0.0084947	0.0194799	0.0225952	0.0394006	0.0179762	0.0367686	0.0247927	0.041832	0.0394825	0.0437801	0.00206789	0.0297854	0.0150296	0.0253222	0.0243862	0.0123802	0.0232442	0.0365744	0.0144563
1	442	0.0314783	0.00462137	0.0288288	0.0240997	0.0231516	0.0128979	0.0441871	0.00142779	0.0333962	0.029417	0.0372577	0.0296286	0.00833389	0.0104975	0.000454946	0.0398976	0.00479303	0.0414602	0.00344206	0.0405229	0.0176439	0.0388302	0.00350092	0.0156106	0.0280447	0.00246823	0.0108287	0.0233137	0.0117185	0.0165642	0.0173123	0.0416274	0.0273923	0.0245798	0.0302117	0.00552584	0.0172645	0.00467987	0.00199669	0.0281941	0.0446884	0.0326642	0.0427305	0.0316866	0.0311277
1	443	0.0160188	0.0204352	0.0269182	0.0315033	0.0241931	0.00224965	0.0214698	0.0211719	0.00652942	0.0139509	0.0126088	0.0169789	0.0384591	0.0218471	0.0246967	0.00733964	0.0157454	0.00230107	0.0021256	0.0400166	0.038451	0.0426607	0.0413031	0.0213471	0.0039122	0.0257861	0.0298552	0.0128988	0.0282057	0.0355658	0.0414086	0.0348725	0.0284709	0.00209434	0.0115111	0.00929059	0.0253817	0.0366573	0.0276464	0.0227	0.0247877	0.037057	0.00766743	0.0223784	0.0215311
1	444	0.0321298	0.0354486	0.0184914	0.0233069	0.0291415	0.0378377	0.0317278	0.0376498	0.0188792	0.0299812	0.0285226	0.00532666	0.0248745	0.0310764	0.00879719	0.000649836	0.0174061	0.0157788	0.0327507	0.00758838	0.0350452	0.0283857	0.0207549	0.000464156	0.0258876	0.0284012	0.00729922	0.00519444	0.00443397	0.0337009	0.012002	0.0222745	0.000288294	0.0152006	0.0302727	0.0198031	0.0200842	0.0215015	0.0276923	0.00266145	0.0331918	0.0208685	0.0436017	0.0350708	0.0385543
1	445	0.00733788	0.0109246	0.0162235	0.0368845	0.0160982	0.0316856	0.011914	0.0140589	0.0454188	0.0199539	0.00860742	0.00114863	0.0183119	0.0224205	0.0338954	0.0213491	0.0140552	0.031157	0.00932165	0.0409492	0.0368676	0.0240727	0.00881402	0.0304382	0.00569133	0.01747	0.000435838	0.00680765	0.0213637	0.0339457	0.0122387	0.0112245	0.0421534	0.0018823	0.0417341	0.016149	0.0286891	0.0458087	0.0352702	0.0459162	0.0336296	0.00041451	0.0452533	0.00762112	0.0343929
1	446	0.0162367	0.0384873	0.0428949	0.0260412	0.0110973	0.0265231	0.0375152	0.0192738	0.00214661	0.0431724	0.0329346	0.0415841	7.52564e-05	0.0291845	0.0295114	0.00539892	0.00591662	0.0234342	0.0392118	0.0429677	0.020302	0.0283136	0.0385199	0.0254487	0.0199142	0.0146491	0.00553833	0.00707977	0.0169122	0.0262167	0.0295878	0.0259701	0.0373244	0.0255556	0.00711976	0.00293946	0.0248933	0.0178326	0.0123246	0.0329641	0.0107258	0.00442038	0.0288426	0.0208002	0.00219704
1	447	0.00606588	0.0152107	0.0374269	0.0241137	0.0290706	0.0407082	0.0127674	0.0323521	0.0195342	0.0417299	0.0055346	0.0318834	0.00500097	0.00320048	0.0405978	0.0223126	0.0162718	0.0443653	0.0390629	0.0113716	0.0202728	0.00988814	0.0119991	0.00859454	0.0233867	0.0305095	0.00584482	0.0225762	0.0335038	0.0291078	0.00231683	0.0228452	0.0301523	0.0407365	0.0300918	0.010088	0.0260153	0.0175946	0.0124821	0.00385453	0.0197696	0.0396169	0.00656592	0.0331067	0.0304993
1	448	0.005218	0.013037	0.0313379	0.0288524	0.0140172	0.00368355	0.00859404	0.00660179	0.00448581	0.0179477	0.0200905	0.0315242	0.044375	0.0395521	0.0200299	0.0437797	0.00289687	0.0336716	0.0297719	0.00506587	0.0229812	0.0151948	0.013139	0.031468	0.0152492	0.00521723	0.0307908	0.00938639	0.0172913	0.0303545	0.0260012	0.040326	0.0295205	0.0362237	0.0321086	0.0168368	0.0416651	0.0386755	0.0257377	0.0164543	0.0381139	0.0189521	0.0105412	0.0293098	0.00392809
1	449	0.0139696	0.015653	0.0145832	0.0179771	0.0346437	0.0396249	0.0157339	0.0340717	0.0384855	0.0400647	0.0221016	0.0082497	0.014517	0.0228707	0.0160685	0.00403111	0.00959902	0.0231679	0.019915	0.0289667	0.0187643	0.00689338	0.0268175	0.0270287	0.00781575	0.021487	0.0111978	0.0391703	0.0378543	0.0420213	0.000101818	0.0205371	0.0212134	0.0304459	0.0149028	0.0242217	0.0185076	0.0379154	0.0154513	0.0209127	0.0133161	0.0217693	0.00308951	0.041216	0.0430544
1	450	0.0139375	0.00743138	0.0419825	0.0230834	0.0275414	0.0154963	0.0298216	0.0271035	0.00797266	0.017294	0.0150497	0.0377834	0.0403257	0.0151529	0.0380419	0.00935157	0.0101209	0.00284016	0.0295153	0.0421501	0.0404643	0.0420583	0.0323932	0.00801196	0.00407962	0.0328908	0.0385421	0.000406954	0.00468118	0.0426369	0.0116508	0.0246798	0.00851265	0.0166873	0.00424532	0.00434198	0.0387306	0.0305301	0.0265971	0.00392505	0.0358694	0.0136109	0.0390314	0.0100893	0.033337
1	451	0.0303937	0.0311433	0.00454877	0.00144585	0.0269508	0.0329976	0.0308192	0.0230669	0.0355715	0.0189096	0.0148216	0.00210596	0.0299453	0.00954725	0.0381698	0.00722256	0.0227923	0.0354738	0.009131	0.0301251	0.0390928	0.028208	0.0233894	0.0396835	0.0173795	0.0301486	0.0446146	0.000739169	0.0324264	0.0433484	0.00794526	0.0309182	6.83554e-05	0.026882	0.0111933	0.0152803	0.0313469	0.00647688	0.0125894	0.0206113	0.00703468	0.0435508	0.0166846	0.0184844	0.0167209
1	452	0.0378333	0.0193229	0.0215103	0.0290781	0.00843013	0.0267941	0.0190088	0.0125335	0.0328204	0.0290265	0.025143	0.0385806	0.0366785	0.0102923	0.0148996	0.00434019	0.0337217	0.0118078	0.0115079	0.0382179	0.0471973	0.00873493	0.0464874	0.000315805	0.0278317	0.00475267	0.0104217	0.0389321	0.027145	0.0110005	0.0366103	0.00170888	0.0251181	0.0199938	0.00826234	0.0233969	0.037135	0.0246692	0.0465367	0.00473602	0.0247475	0.0306215	0.0162883	0.0110941	0.00471485
1	453	0.0375621	0.0323895	0.0165652	0.0282707	0.0329661	0.033275	0.00575288	0.00620999	0.00254307	0.00172599	0.0200104	0.0190491	0.00210375	0.011589	0.0125156	0.0368149	0.0251208	0.0305273	0.0427078	0.04175	0.024834	0.0388975	0.0330277	0.00478121	0.0060949	0.0414787	0.015579	0.0336301	0.0304379	1.56817e-05	0.0407125	0.00406956	0.0173062	0.0374054	0.0284123	0.00115549	0.0250684	0.00517488	0.0373517	0.0102524	0.00152373	0.0363907	0.0256029	0.0278565	0.0334915
1	454	0.0312389	0.0440821	0.0394861	0.000240442	0.0135974	0.0126542	0.0332077	0.0417873	0.0147384	0.0381991	0.0267883	0.0107667	0.00115363	0.00925203	0.0350569	0.0221223	0.0318193	0.0184693	0.03742	0.0369424	0.002011	0.0215145	0.0368735	0.0167502	0.0381663	0.0238735	0.00442583	0.0361442	0.00473721	0.0392741	0.0145311	0.02729	0.0443338	0.000669489	0.0267294	0.000844378	0.00229051	0.0208862	0.0208022	0.0339856	0.0133109	0.0185708	0.0161085	0.0213647	0.0154899
1	455	0.0319337	0.0123676	0.0127976	0.0231928	0.0260868	0.043908	0.0374651	0.039409	0.0435283	0.0102253	0.0116634	0.0364001	0.0377438	0.0317968	0.00257929	0.0345387	0.00667367	0.0301218	0.000592488	0.0159618	0.00360871	0.000105457	0.0336387	0.0340365	0.0308537	0.0359357	0.0213368	0.039172	0.0195384	0.00400194	0.0348887	0.0173507	0.0142166	0.0390827	0.00487029	0.00916642	0.0255728	0.000376497	0.0155959	0.0371693	0.0142607	0.0111823	0.0365627	0.0113932	0.0170973
1	456	0.03052	0.00760624	0.0222969	0.0256145	0.0278354	0.0105466	0.0158436	0.00123009	0.0104531	0.00351956	0.018451	0.0401479	0.0499577	0.00198198	0.0228629	0.00588926	0.0219772	0.0198273	0.0181275	0.0374043	0.0115008	0.052437	0.0214353	0.0511484	0.0155822	0.038002	0.00122938	0.0251465	0.0121417	0.00292946	0.0374416	0.00531969	0.0495074	0.0282935	0.00655156	0.0420076	0.0162776	0.0132871	0.0325638	0.0224841	0.0325636	0.0113471	0.00367053	0.0233379	0.0517012
1	457	0.01223	0.0360655	0.0319947	0.0230937	0.0324738	0.00846001	0.0190709	0.000738461	0.00217729	0.0238565	0.000175093	0.0146351	0.00783341	0.0220343	0.0293959	0.0371548	0.0244029	0.0280896	0.0166577	0.0365927	0.0148999	0.0149332	0.0330829	0.0144112	0.0263347	0.0282717	0.0239862	0.0353577	0.0356648	0.00599245	0.0234165	0.0254144	0.027691	0.0283752	0.034737	0.0292247	0.0210947	0.0131724	0.0163171	0.0369677	0.0349555	0.00749872	0.0356242	0.0222891	0.00315465
1	458	0.0149148	0.0169647	0.0222082	0.0124823	0.00082136	0.012546	0.00115368	0.0276035	0.0144469	0.000818	0.0348411	0.0366888	0.0353667	0.0208743	0.0289878	0.02431	0.00671981	0.0409777	0.0408233	0.00900611	0.0335514	0.0144601	0.000878066	0.0422978	0.0392889	0.0369434	0.0209362	0.0077481	0.0416774	0.0211344	0.0156198	0.00638937	0.0166432	0.0123803	0.0278599	0.0366019	0.0224827	0.0388118	0.0282569	0.0353388	0.016534	0.000100995	0.0161857	0.0276353	0.0376885
1	459	0.0316009	0.0197492	0.00047838	0.0368141	0.0332997	0.0327812	0.00420274	0.0244989	0.0338272	0.0132754	0.0112609	0.0397052	0.0156548	0.0232437	0.0206974	0.0104155	0.0347176	0.0109427	0.0343344	0.0400685	0.0304896	0.0308191	0.00491468	0.013458	0.0356118	0.0406606	0.0191576	0.00682589	0.0219883	0.0303994	0.00875184	0.0268546	0.025532	0.00592651	0.0237868	0.0037738	0.0319385	0.0128085	0.031109	0.0323727	0.0256127	0.0160573	0.0382223	0.0104526	0.000907482
1	460	0.0405168	0.0289793	0.0138108	0.0269567	0.020389	0.020535	0.0164612	0.0378787	0.0347642	0.00927206	0.0121705	0.0377508	0.0311296	0.00460868	0.00702383	0.0103286	0.0174941	0.043207	0.0404019	0.00374951	0.0379153	0.0148341	0.0191486	0.0436728	0.0418769	0.0227066	0.00855784	0.00105962	0.0275744	0.0169743	0.00835197	0.0150018	0.0304676	0.0433303	0.0234672	0.0161558	0.0239102	0.0301228	0.0123513	0.0190932	0.0178441	0.00335216	0.00940621	0.0285667	0.0268297
1	461	0.00420067	0.00471024	0.0192761	0.0231667	0.0209985	0.0239676	0.0423725	0.0398055	0.0215375	0.0186619	0.0201062	0.0306093	0.00987687	0.0186391	0.0349062	0.0386803	0.0222365	0.0239479	0.0375164	0.00783444	0.0404019	0.0325488	0.000446124	0.00645858	0.0397565	0.00729558	0.0382112	0.0424739	0.00233816	0.0175304	0.015746	0.0123627	0.0327994	0.0385886	0.0382511	0.00799006	0.0221336	0.00738679	0.021258	0.00525479	0.0381314	0.0397967	0.00695411	0.0216606	0.00117471
1	462	0.00272868	0.0309849	0.0384412	0.0043327	0.0187847	0.00807159	0.0145883	0.0398551	0.0277156	0.0329287	0.0351852	0.0378473	0.0415767	0.0216459	0.025583	0.0254247	0.0285527	0.00466463	0.0016479	0.0148309	0.0239986	0.012643	0.0172754	0.0278086	0.00676091	0.0316402	0.02665	0.0234084	0.00303857	0.0197368	0.0229592	0.0277331	0.0289696	0.0135281	0.0186547	0.0164474	0.0423203	0.0214792	0.0211316	0.00476028	0.0117774	0.0339836	0.0365637	0.0102948	0.041046
1	463	0.0340041	0.0400284	0.0302452	0.00938189	0.0200087	0.0190059	0.0358674	0.0242386	0.0356219	0.00331204	0.0385963	0.00463245	0.00307421	0.0213934	0.00193524	0.0268681	0.00871435	0.0117852	0.0254995	0.0343655	0.0416582	0.0376183	0.00904042	0.00942903	0.0177652	0.038042	0.0039495	0.0405988	0.0407529	0.0180224	0.0178732	0.036969	0.0398951	0.00844044	0.00519864	0.00413393	0.0289118	0.00810388	0.0169438	0.0197694	0.01485	0.0290311	0.0338315	0.0297205	0.0208727
1	464	0.0375474	0.0281938	0.0186108	0.0347635	0.00974157	0.0281923	0.0240411	0.0012501	0.0087038	0.00795837	0.0108236	0.0400359	0.0318554	0.0383679	0.0306928	0.0173707	0.0349879	0.0404461	0.0338946	0.00520022	0.023185	0.00285773	0.0150953	0.0405229	0.0383774	0.00245425	0.000152238	0.00418244	0.0418897	0.018007	0.010236	0.0341226	0.0400065	0.0228046	0.0319261	0.0150802	0.007159	0.0335585	0.0343513	0.00751796	0.0300151	0.0287719	0.0148066	0.00196901	0.0182726
1	465	0.0319332	0.00201585	0.0313243	0.0126506	0.0400039	0.0273318	0.0152495	0.0446541	0.00250182	0.026284	0.00143444	0.0194296	0.0187817	0.0295381	0.0131947	0.0453623	0.00554033	0.0249772	0.00615323	0.00396903	0.0278445	0.0275286	0.0308095	0.00600176	0.0213472	0.0253464	0.00942785	0.0112525	0.0228848	0.0359945	0.0401803	0.00700618	0.0059054	0.00408824	0.0373827	0.0333234	0.0126423	0.0278732	0.0270486	0.0104576	0.0112327	0.0371168	0.0347044	0.0479963	0.0422747
1	466	0.0256726	0.0241615	0.0164255	0.00815495	0.0127682	0.0146676	0.00397707	0.0480465	0.00935366	0.021977	0.00233611	0.0462634	0.00746701	0.0495899	0.00615642	0.0147054	0.0325057	0.00662814	0.00802952	0.0245274	0.0205075	0.0326713	0.0143028	0.0236392	0.0156665	0.0362304	0.0125079	0.0293698	0.0106563	0.00939491	0.0387253	0.0471429	0.00910037	0.0123865	0.0396692	0.0200924	0.0351645	0.0149998	0.0219312	0.0311525	0.0178637	0.0178988	0.0206125	0.0337931	0.051107
1	467	0.0117552	0.0147243	0.035824	0.0197714	0.029865	0.0259896	0.00178365	0.0146116	0.0355501	0.0363571	0.00374905	0.00204641	0.0335654	0.036026	0.00613317	0.0357079	0.0349742	0.0212869	0.0463468	0.00312534	0.0139927	0.0195316	0.0172677	0.00519634	0.00892056	0.0217071	0.0268472	0.0231441	0.0091514	0.0379174	0.0447134	0.0156698	0.0194536	0.0130754	0.0286028	0.0440149	0.0251356	0.00451012	0.0232218	0.0317469	0.0455908	0.0237653	0.0189616	0.00954384	0.0191249
1	468	0.0394742	0.0169862	0.0307027	0.0105489	0.0289587	0.0410902	0.0425973	0.0197951	0.0375181	0.0384823	0.0085163	0.00593429	0.0182146	0.0308285	0.0118021	3.18533e-05	0.0146684	0.0337123	0.0357775	0.0134688	0.00398322	0.0228944	0.027917	0.0427277	0.0241985	0.0347309	0.000718282	0.0382137	0.0395675	0.0300722	0.00558594	0.0238817	0.0168557	0.0202185	0.0147462	0.00997977	0.00975573	0.00987741	0.0282451	0.0177064	0.0269779	0.00518052	0.0143036	0.0304561	0.022098
1	469	0.0417353	0.038017	0.0111111	0.0318161	0.00293228	0.0420753	0.000703012	0.019338	0.00527588	0.0318115	0.000434998	0.0322794	0.0368625	0.0128368	0.0144916	0.0258215	0.029377	0.0256544	0.0221955	0.025193	0.0396613	0.000620689	0.0443913	0.0409226	0.00765538	0.00151088	0.0336636	0.0168836	0.0335944	0.0272571	0.0182167	0.0408442	0.01327	0.0286715	0.0108135	0.0155316	0.0226719	0.0350994	0.0114651	0.023962	0.00622427	0.0237512	0.0299182	0.0089539	0.0144836
1	470	0.0278961	0.0469741	0.0475887	0.00191989	0.011676	0.0015232	0.00721816	0.0150632	0.0497481	0.0276716	0.0362228	0.00664279	0.0370119	0.0154109	0.0401015	0.0105143	0.000231418	0.0137121	0.0100576	0.0206574	0.0168298	0.0299638	0.0475709	0.0173683	0.00836722	0.00142012	0.000388553	0.0263795	0.0180158	0.0322892	0.0377634	0.0446921	9.94332e-05	0.0248687	0.020552	0.031099	0.0194894	0.0425214	0.013731	0.0345825	0.00535072	0.0390601	0.0185876	0.00152575	0.0396417
1	471	0.0338802	0.0195847	0.0126869	0.0302326	0.0147955	0.010835	0.0307275	0.0100817	0.0137894	0.0193107	0.00148503	0.0176244	0.0227301	0.00662104	0.0176745	0.0295383	0.0246324	0.0137642	0.0155261	0.0393238	0.0375074	0.0325549	0.0222686	0.023783	0.0401711	0.0128392	0.0171869	0.0357365	0.0391307	0.0317425	0.021865	0.0371258	0.0388487	0.0214811	0.0328657	0.0195603	0.00345067	0.00708987	0.0245496	0.0139205	0.0179036	0.00488745	0.00843749	0.0365597	0.0336896
1	472	0.0140709	0.0300077	0.0369935	0.0300402	0.0185091	0.0176739	0.00872555	0.000632833	0.0119505	0.0333283	0.022956	0.0213621	0.0307367	0.0139473	0.0308613	0.00552281	0.0358837	0.0230704	0.0315246	0.0155122	0.0293451	0.0298293	0.00382942	0.0329257	0.0336992	0.0395688	0.000602716	0.0361065	0.0346122	0.0328006	0.025913	0.00396104	0.0342923	0.0298246	0.0277906	0.0297952	0.00189224	0.0169224	0.0303933	0.0172264	0.0160973	0.0140791	0.00229917	0.00248922	0.0403948
1	473	0.0214323	0.0152087	0.0285007	0.0111946	0.0118939	0.0189175	0.021462	0.0363565	0.0369732	0.0293171	0.0369588	0.0315343	0.0356351	0.0123704	0.0320161	0.0202629	0.0355817	0.035828	0.0341838	0.0295571	0.0310392	0.0371293	0.00312363	0.0233168	0.0244746	0.00281619	0.0147511	0.00592309	0.0384055	0.00981495	0.00838183	0.0431326	0.0203635	0.0221676	0.00522918	0.00237831	0.019935	0.00361076	0.00795315	0.0315384	0.0170535	0.031557	0.00346015	0.0396339	0.0176258
1	474	0.00883081	0.00296952	0.0123873	0.0445272	0.000411792	0.0352461	0.0440434	0.006944	0.0188877	0.0306037	0.0319574	0.0240636	0.0244881	0.0173198	0.0334464	0.0408974	0.0205379	0.0289106	0.0224752	0.0182456	0.0275014	0.0101975	0.00365357	0.000240196	0.0190624	0.0121514	0.0190518	0.00287002	0.0214924	0.0172655	0.0215355	0.0363138	0.0118418	0.0251532	0.0293113	0.0284835	0.0398524	0.0455994	0.017156	0.0288033	0.0129096	0.0431851	0.0159278	0.0247909	0.0184566
1	475	0.0413843	0.0342815	0.0338201	0.00481097	0.00540138	0.0375826	0.0208216	0.0394881	0.0221618	0.0392084	0.029157	0.00139627	0.0299326	0.012047	0.0170774	0.00679281	0.0221758	0.0240252	0.0150351	0.00645584	0.00412436	0.0388982	0.0319266	0.00182467	0.00666903	0.0142129	0.00720535	0.0223369	0.0303015	0.0320576	0.00950761	0.0122209	0.0428417	0.00889043	0.00561978	0.0321631	0.0369305	0.0300012	0.0363524	0.0379866	0.00811802	0.0386497	0.0284196	0.0189006	0.0207849
1	476	4.1082e-05	0.0397103	0.0464612	0.0370264	0.0206998	0.00906543	0.0394192	0.0277651	8.39883e-05	0.0368418	0.0326577	0.00168966	0.0223381	0.0138958	0.012944	0.0296543	0.036266	0.00868137	0.00907044	0.0196421	0.00367457	0.040835	0.0110832	0.00373999	0.0170477	0.0145906	0.0233645	0.00309204	0.0128661	0.0333452	0.0141733	0.0115017	0.0288614	0.0440406	0.019509	0.0237247	0.0181224	0.0377525	0.0418052	0.0127313	0.03062	0.033534	0.0418707	0.0335756	0.000585133
1	477	0.0355084	3.24131e-05	0.00788395	0.0315507	0.0297582	0.000881942	0.0098663	0.0317367	0.0115933	0.0432247	0.00427329	0.00317369	0.0233383	0.00123727	0.0426157	0.0209758	0.0122038	0.0333624	0.00110115	0.0102129	0.00828092	0.0397566	0.0268845	0.0306565	0.0319864	0.0323208	0.0434256	0.00359497	0.0198323	0.0180443	0.00488947	0.0401521	0.0439896	0.0222931	0.0306287	0.0129729	0.0287912	0.0317441	0.0296815	0.0171226	0.0139576	0.0426647	0.0419289	0.0159322	0.0139376
1	478	0.0192794	0.018343	0.0433123	0.0273763	0.0201516	0.0264765	0.0195863	0.0319462	0.00848883	0.0129186	0.0440993	0.0191026	0.011024	0.023455	0.0110401	0.0014621	0.0406193	0.0415653	0.0297455	0.00334153	0.00592425	0.0299191	0.033474	0.012541	0.00942499	0.0250928	0.0307842	0.00224842	0.0313582	0.0361726	0.0396846	0.000579649	0.0285613	0.0271987	0.00995614	0.00638976	0.0177277	0.020194	0.0188744	0.0407366	0.00299696	0.0305899	0.0262698	0.0323189	0.0276482
1	479	0.0418525	0.0431469	0.0361175	0.0262433	0.0237705	0.012585	0.0337582	0.0263213	0.0440209	0.000503217	0.00599136	0.0114876	0.0248845	0.0131983	0.00994664	0.00611039	0.0137039	0.00312589	0.0443157	0.0119118	0.0200986	0.0151819	0.0385008	0.0221829	0.0259056	0.0317349	0.0160926	0.0147824	0.0051357	0.0110191	0.0397787	0.0140896	0.0411688	0.0318654	0.035455	0.0218279	0.0106007	0.0139744	0.0222202	0.00989568	0.00484597	0.0157417	0.039388	0.0286607	0.0368573
1	480	0.0360614	0.0183385	0.0247448	0.0234376	0.0181257	0.0353123	0.0395807	0.0281746	0.0390517	0.0260559	0.019118	0.0187037	0.0153115	0.00896183	0.00923232	0.0180198	0.00334102	0.0102928	0.0256553	0.0218398	0.0246633	0.0175385	0.006343	0.0328274	0.0292893	0.0155063	0.00884771	0.0379739	0.00927733	0.0334911	0.00583604	0.0297507	0.0302766	0.0153369	0.0375339	0.00878756	0.0165762	0.0092062	0.0328777	0.0268035	0.0149964	0.0172892	0.0316423	0.0345935	0.0333765
1	481	0.0239867	0.0245341	0.00288656	0.0349001	0.039846	0.0358235	0.0244333	0.00937667	0.00621905	0.00955227	0.0364248	0.0198027	0.00826687	0.00121599	0.00624119	0.0239496	0.0203681	0.00873763	0.0407709	0.00467948	0.00401211	0.00762518	0.0111599	0.0311488	0.0289148	0.0398652	0.039594	0.0465723	0.0150114	0.0260556	0.0406892	0.0178697	0.0133263	0.0244086	0.0414995	0.0404308	0.0201603	0.0148327	0.0395626	0.0363987	0.0179697	0.0147599	0.00647858	0.0110578	0.0285808
1	482	0.031204	0.0293341	0.0326857	0.0357587	0.0332427	0.0350546	0.027324	0.0350091	0.028374	0.0275594	0.00112137	0.00233338	0.00197772	0.0362539	0.0382305	0.0286712	0.0317009	0.0336015	0.039182	0.0221251	0.00364926	0.0128786	0.0256884	0.00321361	0.0140407	0.0201507	0.0086622	0.0339316	0.0114817	0.0115191	0.0311255	0.00669148	0.00292133	0.0157842	0.00499157	0.0343774	0.00293513	0.0226531	0.0169022	0.0313473	0.0356277	0.0192525	0.0341835	0.0230324	0.0222153
1	483	0.0219874	0.026988	0.0236824	0.0301326	0.0246711	0.0318827	0.0234094	0.00223264	0.0161685	0.00425565	0.01017	0.0279291	0.000545811	0.000283667	0.00612284	0.0388085	0.0269922	0.0131377	0.0225459	0.0202505	0.016378	0.0114413	0.0239592	0.0274547	0.0118739	0.0383193	0.0334659	0.0285529	0.0196745	0.0342328	0.0094814	0.0231791	0.00690615	0.0365845	0.0312941	0.019086	0.0139365	0.0133697	0.0345452	0.0228613	0.0350224	0.0270497	0.0364029	0.034238	0.038494
1	484	0.0167628	0.0195851	0.00228299	0.00605832	0.0406282	0.0259856	0.0319959	0.0378083	0.0360081	0.0123737	0.0399115	0.038251	0.0166443	0.00932112	0.00589097	0.00384113	0.0194762	0.0410577	0.00687861	0.0325517	0.00373818	0.0368544	0.0179261	0.0210498	0.0207832	0.0084	0.0298979	0.0154475	0.00685555	0.0390658	0.039013	0.0310256	0.0257149	0.0287994	0.0113268	0.00351571	0.0322214	0.0134602	0.0196911	0.0433029	0.0432248	0.00104138	0.0272175	0.00520484	0.0319089
1	485	0.0222419	0.00749748	0.0372073	0.00819453	0.00809453	0.0261122	0.0251587	0.00534708	0.0172332	0.039905	0.0121125	0.0107007	0.00670666	0.0316202	0.0367349	0.0363464	0.0179162	0.0223506	0.0253921	0.040729	0.0126858	0.0259554	0.00919199	0.00155406	0.0341766	0.0185975	0.0140395	0.0464744	0.0315912	0.0238218	0.00469259	0.0186205	0.02663	0.0144546	0.012431	0.0461831	0.0117093	0.0246499	0.0441203	0.022055	0.0120166	0.00979791	0.0172101	0.0467753	0.0329641
1	486	0.0341155	0.00177545	0.0196321	0.0307524	0.0143715	0.015074	0.0048529	0.0358041	0.00886895	0.0104166	0.0368363	0.0427926	0.0151004	0.025157	0.025916	0.0230146	0.0178391	0.0166508	0.00335596	0.0290374	0.0176112	0.00126914	0.0302309	0.0332572	0.0263966	0.00281878	0.0275889	0.0361252	0.0310246	0.00301308	0.0253318	0.0160275	0.0210541	0.0162087	0.0299042	0.0436492	0.00760327	0.019575	0.036786	0.0187536	0.0186403	0.0226328	0.0196399	0.0444805	0.039014
1	487	0.00272019	0.00775945	0.0212437	0.0202706	0.0202459	0.0249694	0.0520759	0.0438138	0.0203587	0.0112292	0.00745371	0.0572605	0.0180181	0.003723	0.0169433	0.0146464	0.0445814	0.0460224	0.0391521	0.00129774	0.00316385	0.00979919	0.0228355	0.0307761	0.0430544	0.0407792	0.00719964	0.0422162	0.000739061	0.0502063	0.00406964	0.00413393	0.0301195	0.00681854	0.0185317	0.0298293	0.00479919	0.0501299	0.018249	0.0360834	0.00303618	0.00698258	0.0268849	0.00962507	0.0261522
1	488	0.0415016	0.012349	0.0180495	0.00148838	0.01251	0.00892104	0.0333602	0.0189158	0.0414006	0.0251079	0.0387481	0.00561924	0.0430655	0.0296322	0.0236291	0.00893441	0.0090303	0.0199147	0.0376527	0.042067	0.0268529	0.0330467	0.0112333	0.0188103	0.00154234	0.016547	0.0407484	0.00641522	0.00722832	0.0291642	0.036298	0.0179427	0.0329271	0.0273796	0.0335079	0.0217121	0.00755567	0.0285026	0.0128238	0.0156197	0.0404864	0.00216488	0.0151671	0.0429722	0.00145439
1	489	0.0243331	0.0180202	0.0103773	0.0253838	0.0421234	0.00584726	0.0326274	0.0414217	0.0124754	0.0239663	0.0261994	0.0146682	0.0355777	0.00671486	0.0267046	0.0379949	0.000530482	0.0177011	0.0301878	0.0234289	0.0330646	0.00759603	0.0187477	0.0105094	0.0037616	0.0262467	0.0195837	0.0491615	0.0139837	0.0181277	0.0491699	0.0112572	0.0210256	0.0210269	0.0423616	0.000957722	0.00028079	0.0311811	0.00744638	0.00745499	0.00786633	0.0493811	0.0332771	0.0190238	0.0412232
1	490	0.0431908	0.0158827	0.000285009	0.0293044	0.0196033	0.00835614	0.0378674	0.0062264	0.0306256	0.0417213	0.00704296	0.0255619	0.0380066	0.0405991	0.0244336	0.0153347	0.000967231	0.0101727	0.00661826	0.0432258	0.0164175	0.0268389	0.00667273	0.0381474	0.0144999	0.0349108	0.0229742	0.01734	0.0381996	0.0235119	0.0209215	0.000585642	0.0235973	0.0266741	0.0305557	0.0408844	0.00405792	0.0232831	0.000728948	0.024942	0.00483793	0.0188853	0.0359827	0.0162339	0.0432909
1	491	0.000259155	0.0318367	0.0140925	0.00759569	0.0363031	0.0298508	0.000153378	0.0140444	0.030868	0.0270806	0.0405553	0.03784	0.0179282	0.030294	0.0439001	0.0195047	0.0192444	0.032443	0.00215337	0.0398595	0.0195	0.00734294	0.015587	0.0258139	0.0168829	0.0189284	0.0253022	0.00873894	0.020221	0.00968263	0.0390239	0.0104865	0.00272209	0.0337224	0.0324789	0.0158674	0.00826139	0.0371358	0.0405181	0.00338531	0.0324022	0.0215821	0.0118271	0.0322042	0.0345756
1	492	0.00955419	0.0264663	0.038708	0.00321603	0.0281364	0.00489081	0.00847193	0.0312147	0.0202187	0.0402083	0.0220677	0.0309386	0.0059889	0.0215646	0.0158408	0.00801242	0.0232757	0.00858507	0.0383078	0.00835748	0.0192403	0.0328367	0.00333433	0.0340397	0.0176923	0.0300791	0.0404165	0.00273002	0.0299597	0.0169675	0.0390164	0.0327956	0.038573	0.025623	0.0239478	0.0164519	0.0184725	0.0176809	0.00501133	0.0303121	0.0153764	0.00374887	0.0355484	0.0360661	0.0400551
1	493	0.0196458	0.000277089	0.0182835	0.00775509	0.0324945	0.0356359	0.00480855	0.0104303	0.0167284	0.0209146	0.00951402	0.0342296	0.0421828	0.020793	0.041394	0.0264247	0.0371127	0.0054102	0.0287486	0.0151388	0.0406305	0.0422346	0.0204461	0.00829968	0.00605623	0.0329242	0.0385278	0.0187061	0.010563	0.0417807	0.00823885	0.0314938	0.0200537	0.00058772	0.0185489	0.020559	0.0150168	0.0412506	0.0105504	0.0305142	0.0392346	0.00443133	0.0148695	0.0194464	0.037113
1	494	0.0324096	0.0251418	0.0238983	0.00549048	0.0195153	0.0234154	0.039608	0.0391985	0.0281447	0.00608342	0.0397668	0.019449	0.0104498	0.0285346	0.0384349	0.00542195	0.036747	0.0218118	0.0290093	0.0262241	0.017127	0.0218082	0.0321871	0.0104842	0.0122829	0.0079581	0.0229039	0.0157618	0.0103429	0.0321755	0.0281751	0.0180463	0.0215286	0.025466	0.00449335	0.00173612	0.0202478	0.0167373	0.038866	0.0199903	0.0152278	0.0347709	0.0388813	0.00140164	0.032645
1	495	0.0218907	0.0168495	0.000791579	0.0380099	0.0107937	0.00228056	0.0217244	0.0168845	0.0437115	0.0242403	0.010502	0.00632039	0.00761804	0.0361356	0.0328824	0.0420394	0.0385784	0.0414318	0.0098428	0.0387297	0.00630643	0.0150609	0.0386599	0.0263833	0.0298489	0.0154896	0.0060325	0.0173765	0.0415944	0.0405638	0.03566	0.0405212	0.00611253	0.00172166	0.0424382	0.027055	0.00509503	0.00790952	0.0106188	0.0434558	0.0366971	0.0030164	0.00708836	0.0169279	0.0171092
1	496	0.00103091	0.046461	0.0293572	0.0175633	0.0416316	0.0426232	0.0486732	0.0265253	0.00431077	0.0314968	0.0208047	0.0104847	0.0317507	0.0269238	0.0306185	0.0124254	0.0125679	0.0246457	0.000870696	0.0326683	0.0405524	0.0127771	0.00679081	0.0319706	0.0369687	0.0477563	0.00483657	0.0204241	0.00562595	0.00679485	0.00266862	0.018837	0.000629419	0.00687055	0.0388472	0.0385626	0.00336391	0.00668391	0.00443296	0.00192872	0.00352955	0.0381522	0.0423815	0.0487758	0.036405
1	497	0.0275479	0.00977095	0.0278015	0.0307385	0.0200718	0.0111973	0.0302838	0.0372464	0.0160783	0.0309239	0.0185602	0.0262578	0.0217251	0.0247022	0.0271473	0.0287607	0.01199	0.0117517	0.0243058	0.0279885	0.0108781	0.0137878	0.029618	0.0300446	0.0186722	0.0201459	0.0148055	0.0404622	0.00877587	0.0279817	0.0154567	0.0163954	0.00574853	0.0235251	0.0257525	0.00209602	0.000772592	0.0174553	0.0367662	0.0208765	0.0344133	0.0385645	0.00671873	0.038398	0.0370391
1	498	0.0270452	0.0203815	0.0320517	0.033488	0.0407592	0.0391537	0.010124	0.0161913	0.00560646	0.00252907	0.0426712	0.0286279	0.0252251	0.0137797	0.0426434	0.0412119	0.0263529	0.028494	0.00359608	0.0317962	0.0173982	0.00934604	0.00416267	0.0223074	0.0315823	0.0179759	0.0305296	0.0342758	0.0033725	0.0286019	0.00655441	0.0124541	0.0362757	0.00112539	0.0191242	0.000847858	0.021715	0.0354944	0.0153478	0.0240759	0.00823382	0.0380904	0.0249236	0.0287523	0.0157041
1	499	0.0122335	0.0220945	0.0405641	0.00996289	0.000648846	0.0419145	0.0180317	0.028783	0.0209991	0.0235494	0.0338263	0.0107571	0.0449218	0.028862	0.0286619	0.00327457	0.0349261	0.0374147	0.00137338	0.0339766	0.0444496	0.00151561	0.00171917	0.0438698	0.0103643	0.0425402	0.0138247	0.0173817	0.00600592	0.0046971	0.0150519	0.00588727	0.0399105	0.000429412	0.0336355	0.0155917	0.0191589	0.0424352	0.0405212	0.036083	0.0332128	0.00990785	0.01223	0.0317341	0.00106661
1	500	0.0263687	0.0215021	0.0404282	0.0449501	0.0426777	0.04336	0.0354013	0.0180663	0.0034388	0.0344563	0.00129752	0.0158833	0.013225	0.0122044	0.0117684	0.0438541	0.00756297	0.0312506	0.0310912	0.0169211	0.00224874	0.00344493	0.0190857	0.0249718	0.0341274	0.0319472	0.0248162	0.0348624	0.00112527	0.0179238	0.031664	0.0226668	0.0161287	0.00254548	0.00559935	0.0200751	0.0147254	0.030529	0.0398812	0.0141922	0.0403101	0.00871376	0.00878356	0.0132258	0.0406981
1	501	0.0156693	0.0266025	0.0342099	0.0175929	0.0267389	0.0229535	0.0271019	0.00292874	0.0385784	0.00290559	0.0248893	0.0396743	0.0427969	0.00861487	0.0266952	0.00798181	0.0189134	0.033327	0.0135031	0.0378267	0.0343431	0.0244781	0.0153865	0.00751571	0.0242781	0.0204156	0.0214236	0.0212851	0.0393459	0.029021	0.0368434	0.0157964	0.034393	0.0100826	0.00305668	0.0362976	0.00602652	0.0275634	0.0180348	0.00712455	0.0281474	0.0206961	0.01531	0.00819281	0.0254377
1	502	0.0160754	0.0173685	0.0280192	0.0120329	0.0295469	0.0108966	0.00495381	0.0177628	0.034947	0.00693036	0.0419613	0.0326131	0.0270481	0.0261514	0.0179221	0.0251158	0.00574825	0.0232972	0.0126229	0.00567921	0.0242652	0.0179318	0.00412799	0.013079	0.0193756	0.00964114	0.026155	0.00692295	0.0275307	0.015285	0.0374691	0.0311672	0.0221514	0.0173621	0.0388114	0.0324224	0.026415	0.0380833	0.00991969	0.0400323	0.040874	0.0366391	0.0235345	0.0017223	0.0423891
1	503	0.028999	0.0201509	0.00111511	0.000919173	0.00631506	0.0361156	0.0138875	0.0045082	0.0110767	0.044291	0.0060474	0.0268201	0.0435214	0.000701728	0.00541073	0.0293498	0.0430873	0.0262659	0.0315019	0.0372788	0.0366617	0.0369922	0.0110318	0.0372223	0.00869523	0.0259923	0.0181211	0.0186096	0.00532021	0.0195887	0.0435082	0.0106583	0.0275283	0.016499	0.0019908	0.0220954	0.0349889	0.020688	0.0299899	0.0392495	0.0248464	0.00313805	0.0249804	0.0220616	0.0421786
1	504	0.0153118	0.0408515	0.00529302	0.0396653	0.0211889	0.0180341	0.0223436	0.0242506	0.0126369	0.00493971	0.040755	0.0195683	0.0101309	0.026239	0.0113164	0.0378993	0.0220003	0.0304993	0.0253998	0.0360696	0.00884406	0.0103682	0.0394112	0.027666	0.0371053	0.0279877	0.0349458	0.0251745	0.0431404	0.0157205	0.0184124	0.032717	0.0156705	0.0116687	0.0127979	0.0201301	0.0214537	0.00337045	0.0279198	0.00314902	0.0182649	0.017167	0.0151879	0.0393029	0.00803073
1	505	0.00241669	0.0196195	0.00480082	0.0408823	0.0315738	0.0310679	0.0235955	0.0199617	0.0227237	0.000206355	0.0387755	0.0214912	0.00417444	0.0401138	0.02421	0.00601057	0.0155164	0.0282453	0.0338969	0.0385752	0.0300454	0.039491	0.000894952	0.0101099	0.00849115	0.00478006	0.0216788	0.0377498	0.0241787	0.0400887	0.0287941	0.0180961	0.0375707	0.0379965	0.00557954	0.0199945	0.038344	0.0269217	0.028045	0.0346623	0.0023379	0.00349089	0.00935135	0.00247525	0.0409743
1	506	0.0371536	0.0466071	0.00928081	0.0320321	0.0307826	0.0472071	0.00760112	0.0196475	0.0101223	0.0253443	0.00896093	0.0206323	0.0402301	0.0122877	0.0184715	0.0468049	0.00959346	0.0210442	0.0077738	0.0442897	0.0129046	0.00957248	0.0320439	0.0228268	0.0128467	0.0129589	0.0248689	0.03182	0.00384892	0.00827207	0.00904523	0.0132353	0.0224394	0.0127709	0.0321071	0.00690989	0.0174051	0.0361153	0.0141734	0.0387481	0.0288885	0.0319769	0.0164718	0.038762	0.0131208
1	507	0.03074	0.00875935	0.0170754	0.0353457	0.0086033	0.0306641	0.022751	0.0347343	0.0280759	0.0118732	0.0328449	0.00533962	0.0160041	0.00503307	0.0282193	0.0304648	0.025394	0.0111089	0.0234725	0.0298906	0.000332529	0.0118599	0.0171065	0.0113032	0.0289543	0.00235213	0.033342	0.00196614	0.0136534	0.00818727	0.038892	0.0401336	0.0376069	0.0210424	0.0205609	0.0402175	0.038671	0.00484929	0.0189663	0.0318399	0.0346797	0.0237294	0.0223445	0.0347186	0.0262965
1	508	0.0226382	0.00431243	0.0138618	0.0243702	0.0208333	0.0167619	0.0401528	0.0223472	0.0414852	0.00419036	0.0366947	0.0368405	0.00331574	0.0321057	0.00713093	0.0218893	0.040321	0.0154824	0.00527785	0.0238238	0.0150475	0.0249856	0.0117616	0.00158943	0.0325944	0.0419093	0.0241818	0.00470899	0.029406	0.0128517	0.0209376	0.0248253	0.0029032	0.0382087	0.0290539	0.0033598	0.0260224	0.0335116	0.0256746	0.0360743	0.0415925	0.0306981	0.0220016	0.030025	0.00223977
1	509	0.00492077	0.00594058	0.0251364	0.0174123	0.0251388	0.0171383	0.0214165	0.0404829	0.0123994	0.00522748	0.0168658	0.0375648	0.0373604	0.0314927	0.0109232	0.0389937	0.0163835	0.0304867	0.012917	0.0141454	0.0177736	0.00117387	0.0274697	0.0261743	0.0192413	0.0174633	0.0248511	0.0182515	0.0394168	0.0261284	0.0350401	0.0378742	0.0104964	0.0309103	0.0262906	0.00728597	0.00825597	0.0112608	0.0254653	0.0129956	0.0145044	0.0406855	0.0388332	0.0328504	0.0269608
1	510	0.0221761	0.0304611	0.0369497	0.0416434	0.0219419	0.0201211	0.00762331	0.0108972	0.0122722	0.00668726	0.0446429	0.0404229	0.00825141	0.0233261	0.0452854	0.0108171	0.00436989	0.0239087	0.00420697	0.036965	0.0218661	0.00996413	0.0128376	0.0050087	0.0241729	0.0298546	0.0242246	0.0414507	0.0262744	0.0199704	0.0120655	0.043522	0.005737	0.00385694	0.0361923	0.030819	0.00025039	0.0275651	0.0351273	0.00984462	0.0366919	0.0138379	0.013221	0.0375238	0.0251515
1	511	0.0113879	0.0164745	0.0122254	0.0360819	0.0109317	0.0279144	0.0301819	0.0284249	0.0247707	0.0362786	0.0292568	0.00843878	0.0377474	0.0142851	0.0173912	0.0386623	0.0346985	0.0155732	0.0014952	0.020929	0.0111016	0.0181527	0.00726627	0.00846518	0.00873442	0.0164842	0.0227636	0.0363956	0.0185379	0.00672887	0.0230145	0.0297212	0.0268318	0.0303886	0.0141822	0.00917973	0.0307152	0.0111813	0.014625	0.0372633	0.0359531	0.0242873	0.0382263	0.0319799	0.0346708
1	512	0.0333964	0.0302583	0.0365638	0.0354001	0.0291028	0.0361152	0.0257142	0.0351647	0.0111102	0.0259559	0.00810551	0.0148439	0.0365739	0.0147153	0.0107957	0.0336848	0.023934	0.0256678	0.0178876	0.0277689	0.0137089	0.013992	0.0124955	0.0343023	0.00844975	0.0113509	0.0348422	0.0287889	0.0278159	0.0201382	0.020829	0.00274264	0.0204532	0.0246703	0.0216259	0.024336	0.0162864	0.0264256	0.00579214	0.0203263	0.00396729	0.0332937	0.0108874	0.0362049	0.0135156
1	513	0.0325375	0.0321042	0.00689501	0.0360326	0.0395918	0.00608922	0.00545779	0.0376153	0.00618679	0.0170402	0.00966678	0.010465	0.0308208	0.025949	0.0400612	0.0149408	0.0349594	0.0190777	0.000726447	0.016765	0.0410662	0.0126214	0.028116	0.0161205	0.0275341	0.0196671	0.0375207	0.0355345	0.00616753	0.00702375	0.0149394	0.0218205	0.0108349	0.0195334	0.0294924	0.0198464	0.021125	0.0348735	0.0394228	0.0349076	0.0199029	0.00307305	0.0130176	0.0336784	0.0291778
1	514	0.0204988	0.0248014	0.0244922	0.00677126	3.15807e-05	0.00190489	0.00219224	0.0418897	0.00509076	0.0145474	0.021014	0.0355638	0.0303367	0.0207303	0.0237304	0.0298431	0.00900131	0.0341552	0.0397033	0.0191122	0.0181338	0.00133365	0.0204641	0.0419429	0.035812	0.0286485	0.0190455	0.0289569	0.0302525	0.0249525	0.00453566	0.00673679	0.0363263	0.00979133	0.0155782	0.0167522	0.00731312	0.03618	0.0413565	0.0294126	0.0371775	0.000156268	0.039479	0.0222194	0.0420322
1	515	0.000453642	0.0316043	0.0344342	0.0234852	0.0289604	0.00161312	0.0301496	0.03933	0.0213253	0.0353674	0.00868271	0.00178102	0.0359797	0.0394017	0.0355539	0.00568522	0.0272468	0.0315918	0.0412184	0.0294627	0.0214242	0.00655614	0.019197	0.0361932	0.0224694	0.0273876	0.0265984	0.036427	0.0115836	0.00507067	0.0130809	0.00502708	0.0298503	0.0300312	0.0268638	0.0331427	0.0226014	0.000296572	0.0205203	0.0334784	0.014928	0.014719	0.00028471	0.0179432	0.0209982
1	516	0.0396426	0.0178444	0.0196743	0.0040845	0.0198581	0.00170147	0.0361608	0.0239298	0.0374131	0.032217	0.0317145	0.04454	0.0128134	0.0167474	0.029512	0.00102905	0.0403794	0.0185398	0.0421533	0.00833218	0.0194791	0.00264586	0.0141499	0.0118611	0.0497362	0.00894837	0.000567073	0.00277439	0.00611143	0.0145593	0.0185652	0.0336587	0.0278065	0.0185674	0.0154526	0.0456133	0.00527468	0.040481	0.0116733	0.0321484	0.0446012	0.0413835	0.0366891	0.0151544	0.00381089
1	517	0.0228252	0.0295371	0.0209331	0.0313296	0.0301829	0.0231203	0.0371262	0.0258524	0.038932	0.0240612	0.0140952	0.00129332	0.0108077	0.0191064	0.030432	0.00847293	0.0273346	0.0358439	0.0017485	0.00718249	0.0149444	0.0399727	0.0304911	0.00628409	0.0328073	0.016184	0.0350232	0.0123168	0.0338135	0.0221082	0.00712763	0.0343304	0.0209101	0.0287311	0.0248297	0.0194749	0.00119242	0.0023917	0.0338534	0.0119508	0.0396238	0.0296137	0.00859031	0.0239571	0.0292609
1	518	0.00208826	0.0194968	0.0434066	0.0296934	0.0306718	0.00710946	0.044097	0.00161933	0.0219344	0.0287583	0.0185176	0.0401057	0.03419	0.0438506	0.0425041	0.00684099	0.0158053	0.028546	0.0431852	0.0251232	0.00152112	0.03182	0.0173183	0.0419578	0.00898808	0.0229202	0.028879	0.0447555	0.0447049	0.0436664	0.00270848	0.0099469	0.00573542	0.0101118	0.0399301	0.00549534	0.0049902	0.00571671	0.0255104	0.019066	0.00439257	0.0358579	0.00395272	0.00118196	0.0113281
1	519	0.0350786	0.0357535	0.023214	0.0283837	0.0387448	0.00562378	0.00409236	3.77395e-05	0.0318782	0.00721012	0.0260375	0.0329006	0.0256648	0.0393085	0.00703691	0.0365249	0.00720152	0.038101	0.0365206	0.0105461	0.0271217	0.0378866	0.022321	0.0400106	0.0110037	0.0228956	0.0119483	0.0255421	0.00868271	0.0208422	0.0414409	0.00870438	0.0161095	0.0341164	0.00474882	0.0199625	0.00740459	0.0304441	0.0221251	0.00200404	0.0334579	0.00413122	0.0326355	0.00179966	0.0428014
1	520	0.024189	0.037104	0.0236087	0.0143915	0.0476882	0.0269079	0.00697409	0.049088	0.0355231	0.0393061	0.049071	0.0167366	0.0126609	0.0370113	0.0131474	0.0264837	0.0135535	0.0018536	0.0058794	0.0276678	0.00673734	0.000315057	0.00671325	0.0251621	0.0132367	0.00593232	0.0216261	0.0403695	0.00543152	0.00829747	0.0340277	0.016961	0.010821	0.0223068	0.0437611	0.0319016	0.00150275	0.0302637	0.0472078	0.00690724	0.0417885	0.0169846	0.0101457	0.0113695	0.0313836
1	521	0.0132831	0.0349807	0.00258567	0.0422644	0.000529814	0.00905274	0.0176783	0.0130601	0.00542512	0.00730409	0.00414883	0.0418405	0.0201136	0.0226002	0.0255383	0.0412081	0.0125954	0.0414666	0.0368898	0.0366907	0.00899933	0.029363	0.0446118	0.0117129	0.00553852	0.0260316	0.0188849	0.0017733	0.00662228	0.0364939	0.0439572	0.0367245	0.000899261	0.0153993	0.0336352	0.0235752	0.0118867	0.0153817	0.0371023	0.0436666	0.0436459	0.0266418	0.000286935	0.027098	0.0208119
1	522	0.0401287	0.00632437	0.0329058	0.0300063	0.0137123	0.011687	0.0395002	0.0301025	0.0095646	0.0377851	0.0140328	0.0439423	0.0436621	0.0279719	0.0288183	0.032802	0.0133507	0.0148479	0.0276604	0.0170928	0.0215661	0.0141004	0.0109079	0.00952727	0.0059068	0.0161773	0.0194197	0.0201641	0.0117164	0.0163622	0.0172067	0.000167044	0.00420687	0.0362631	0.0437443	0.0410839	0.0402828	0.00124919	0.0146752	0.0258972	0.0071368	0.00857552	0.0324286	0.0298575	0.0354789
1	523	0.031946	0.0230715	0.0258044	0.0318952	0.0255829	0.0135795	0.0117577	0.0223178	0.0324446	0.0341396	0.0228246	0.0301383	0.00962743	0.00964134	0.0166415	0.000794875	0.039843	0.0120545	0.0404195	0.0384855	0.00959601	0.00689678	0.0157889	0.0304071	0.0142786	0.0197319	0.0303956	0.0296846	0.0253872	0.0262905	0.00350835	0.0345374	0.0373688	0.0240749	0.00240819	0.0401452	0.000610193	0.00321325	0.0231772	0.0201913	0.0286319	0.0305108	0.0226187	0.0333035	0.0142332
1	524	0.00943254	0.00158057	0.0250129	0.0206698	0.0179154	0.0338597	0.0237313	0.0398211	0.0107092	0.00409335	0.0421441	0.0269276	0.0182388	0.0283642	0.0302476	0.0454193	0.0431184	0.0154623	0.00925776	0.0233816	0.00417718	0.018141	0.0264348	0.0270858	0.0245397	0.00900535	0.000983448	0.0336957	0.0318479	0.0381386	0.00895062	0.0211298	0.0273761	0.0109095	0.0309502	0.0434133	0.0416614	0.00474794	0.00537663	0.0188768	0.0281153	0.00280139	0.0192437	0.0090969	0.0439135
1	525	0.0452429	0.00955907	0.0443221	0.0198739	0.0110923	0.0138744	0.0445629	0.0426822	0.00746751	0.00461377	0.0290502	0.00817467	0.0371545	0.0324774	0.00471507	0.0465897	0.0332395	0.0373995	0.028478	0.00745513	0.0107441	0.000947021	0.036349	0.0146997	0.00651776	0.00529142	0.027158	0.0384408	0.0370925	0.00571626	0.0083551	0.0267339	0.0343904	0.0141366	0.0252065	0.0026933	0.0141968	0.0270115	0.0152774	0.0132508	0.0226098	0.0332513	0.0119661	0.0456438	0.0142959
1	526	0.03097	0.0167417	0.0203791	0.0343186	0.014233	0.0148618	0.0221829	0.0326282	0.0239527	0.0062425	0.00643557	0.0094177	0.0269486	0.00807051	0.0432981	0.00244073	0.0201387	0.0148904	0.0298019	0.0346501	0.0108676	0.0169026	0.0328386	0.0289908	0.0247508	0.0323579	0.0303253	0.00966155	0.0161317	0.00504008	0.0399624	0.0401204	0.0421169	0.0151847	0.0131658	0.0132184	0.0445331	0.00709268	0.0364668	0.0341265	0.0219853	0.0117537	0.0214175	0.00244429	0.0359418
1	527	0.00753742	0.0200768	0.00418184	0.0333752	0.0285497	0.00380506	0.015882	0.00988761	0.0330392	0.0193662	0.0109673	0.0209278	0.0301921	0.0241997	0.0343864	0.0332735	0.0196737	0.0116248	0.0248155	0.042152	0.0319413	0.000426281	0.0126328	0.0157256	0.026287	0.0262932	0.0331853	0.014277	0.0167803	0.0375962	0.0142438	0.0274475	0.0431337	0.0222575	0.00830235	0.012225	0.0346654	0.0354299	0.0381676	0.0134468	0.0162169	0.0407624	0.00460548	0.020512	0.0255248
1	528	0.0241322	0.0425178	0.0138463	0.00499888	0.0379464	0.00649381	0.00356692	0.0306808	0.0326362	0.0389532	0.0135755	0.0345577	0.0308387	0.00382284	0.022465	0.0407526	0.011608	0.00199124	0.0166295	0.0070911	0.0418401	0.0263848	0.0421376	0.0334848	0.0400407	0.0209992	0.0298628	0.0293891	0.00124843	0.029415	0.013692	0.0164582	0.0189059	0.022699	0.0278605	0.0110913	0.0395638	0.0420346	0.00535174	0.0204739	0.000202841	0.0205412	0.0313291	0.0109896	0.00489922
1	529	0.0298999	0.0270729	0.0355298	0.0434676	0.00727986	0.0322413	0.0220387	0.0175676	0.0282295	0.0195119	0.00166555	0.00503486	0.032985	0.0131731	0.0040193	0.0215157	0.0266801	0.0038818	0.034083	0.0335134	0.00601057	0.0442817	0.00387389	0.00264861	0.030615	0.00398589	0.0165763	0.0204696	0.0324858	0.0191268	0.0222144	0.00652533	0.0487682	0.0323784	0.0296233	0.00426013	0.0336719	0.00881954	0.0321648	0.0334687	0.01879	0.0228475	0.0325758	0.0259067	0.0285203
1	530	0.0380329	0.0208072	0.0372332	0.00185839	0.0142385	0.0244495	0.0457338	0.0119353	0.0243906	0.00728128	0.00179231	0.00241924	0.0393552	0.026539	0.00355612	0.0135891	0.020856	0.0199531	0.0327401	0.00797846	0.0151007	0.0175818	0.02591	0.00294146	0.0294685	0.00956019	0.0126322	0.0428175	0.0112	0.0153554	0.0352805	0.0143609	0.00943726	0.0231625	0.00598591	0.026853	0.00215409	0.00776216	0.0351259	0.0310296	0.0495134	0.0529117	0.051572	0.0523457	0.0251983
1	531	0.00741935	0.0244903	0.0444026	0.020038	0.0123863	0.0453106	0.0407392	0.0403276	0.00992776	0.00213449	0.0162314	0.0079044	0.0336224	0.0130694	0.0170481	0.0335547	0.0141716	0.0238169	0.000616231	0.00560898	0.0299746	0.00142323	0.0254122	0.0117176	0.0238388	0.0360363	0.0189338	0.0233925	0.0254965	0.00686405	0.0219655	0.0376065	0.0216011	0.0064887	0.0162381	0.0275293	0.0166409	0.0309719	0.0428411	0.0353867	0.0059304	0.0262478	0.0192255	0.0311251	0.0442914
1	532	0.0318316	0.0212105	0.0174635	0.021894	0.00941694	0.037325	0.0113077	0.0310717	0.0432046	0.0248432	0.000562919	0.0209145	0.0440085	0.0278917	0.00255163	0.0204112	0.00375484	0.0101697	0.0276492	0.0253231	0.0457201	0.00172827	0.0367797	0.0195406	0.0486148	0.0452272	0.007439	0.0179921	0.0139431	0.0120131	0.0117737	0.019447	0.0122357	0.0316076	0.0263393	0.0454288	0.041254	0.0140741	0.0408304	0.00776607	0.009688	0.00362993	0.036437	0.00338944	0.014295
1	533	0.023577	0.0133022	0.0190805	0.00591862	0.0131137	0.0372062	0.0251581	0.00292554	0.0375098	0.00956589	0.0352373	0.00332783	0.0304152	0.0358472	0.0199877	0.0228615	0.0235789	0.00369651	0.00159299	0.0344543	0.034921	0.00330575	0.0251999	0.0261184	0.00204747	0.0289905	0.0383957	0.0366733	0.00286614	0.0365469	0.0185479	0.0315599	0.0310216	0.00278621	0.0272368	0.0284572	0.0315087	0.0183269	0.0374547	0.0388379	0.0382897	0.0323832	0.0218231	0.00489664	0.00344734
1	534	0.000652646	0.00940602	0.0397753	0.00873098	0.00566815	0.0335804	0.00328504	0.0428143	0.0296397	0.00673085	0.00230299	0.0366247	0.0316831	0.0279376	0.03053	0.0440216	0.000956634	0.0162981	0.00376683	0.00734426	0.0095179	0.0396431	0.0304223	0.0311212	0.0247439	0.0396746	0.0403853	0.00576662	0.0366566	0.0273371	0.00519243	0.0462293	0.04086	0.0198565	0.00172823	0.0364014	0.0273746	0.00954798	0.0265156	0.0185577	0.0200417	0.0202976	0.035884	0.00742699	0.0170682
1	535	0.0339591	0.0220025	0.0345567	0.0404286	0.0376361	0.010535	0.00338642	0.0121444	0.0235083	0.0226106	0.0280734	0.0237607	0.0140931	0.0139259	0.0330296	0.00768415	0.0347609	0.0257471	0.0216602	0.0372474	0.0186271	0.0228362	0.0323577	0.0224034	0.0319914	0.0343923	0.00608248	0.00926229	0.0365418	0.00186527	0.00527129	0.0384288	0.00276768	0.0114931	0.026049	0.017752	0.00689992	0.0378483	0.029308	0.0300005	0.0285565	0.000263077	0.037847	0.00693164	0.0234731
1	536	0.0235669	0.0126461	0.0357384	0.0092674	0.00303591	0.0182988	0.0150919	0.0343618	0.0385714	0.0381694	0.00683383	0.0327656	0.0246059	0.0117027	0.0244407	0.0152621	0.0315118	0.00812843	0.0220784	0.0339084	0.0150283	0.0380522	0.0268065	0.0281981	0.000988747	0.0384833	0.0405246	0.0296836	0.00742439	0.0166241	0.0233686	0.0382704	0.0201695	0.0259162	0.0132532	0.0169193	0.0212733	0.0305551	0.0144055	0.017421	0.00433614	0.0123038	0.0313211	0.0169132	0.0317739
1	537	0.000329885	0.0215401	0.0141379	0.037034	0.0333124	0.0162692	0.0202088	0.0258981	0.0145941	0.0335236	0.0268456	0.0274005	0.0288551	0.0363524	0.0341021	0.0415448	0.0455501	0.0229037	0.0254025	0.00368416	0.0272929	0.0201415	0.00646958	0.0132156	0.0117192	0.0368935	0.0124835	0.0406526	0.0451007	0.00873949	0.0384921	0.00196292	0.03337	0.0229467	0.0160681	0.00527291	0.0301423	0.00350647	0.0027926	0.0125748	0.0186113	0.00682274	0.0036311	0.0330249	0.0385834
1	538	0.00843617	0.0190897	0.00486806	0.00855366	0.0183604	0.011783	0.0226975	0.0198439	0.019303	0.00808939	0.0260952	0.0355043	0.0260925	0.0191736	0.00972148	0.0303556	0.0288994	0.0228493	0.018798	0.0310534	0.0390886	0.0151026	0.0355493	0.0113724	0.032616	0.00332157	0.00141909	0.019458	0.0349017	0.0346827	0.0415611	0.0358468	0.011678	0.0399466	0.0388326	0.0214249	0.0134078	0.00775331	0.0360518	0.0190728	0.0261971	0.0187205	0.0338774	0.0309232	0.00762674
1	539	0.0433337	0.00788994	0.00844427	0.000802066	0.0231155	0.0465616	0.042153	0.0111893	0.0075016	0.0391079	0.0179465	0.0184042	0.00396907	0.0284267	0.0338384	0.00480574	0.0124385	0.0253213	0.00857371	0.0434634	0.0123826	0.0348557	0.00970967	0.0262899	0.00532709	0.0251346	0.016811	0.0302295	0.00852835	0.0162274	0.036187	0.0192124	0.0196964	0.0433006	0.0278925	0.0238956	0.00275953	0.0160037	0.00499725	0.0428248	0.0248496	0.0235007	0.0347541	0.0287566	0.038587
1	540	0.0177308	0.0369467	0.029353	0.00773318	0.0344306	0.00351799	0.0198772	0.0348136	0.014423	0.0377994	0.04091	0.0418446	0.0109016	0.0415755	0.00598526	0.0339348	0.0158085	0.0157273	0.0240831	0.0301392	0.0395495	0.0174381	0.0341391	0.0362999	0.0199008	0.00749708	0.0198294	0.0106479	0.000619306	0.0404652	0.00319922	0.0122684	0.0179687	0.0271939	0.0375736	0.00292813	0.0179943	0.0107839	0.0242369	0.00622779	0.0421065	0.0223897	0.0134622	0.0151406	0.0226045
1	541	0.034878	0.0231204	0.0347484	0.00298923	0.0310568	0.0367909	0.0206653	0.0068643	0.0275339	0.0156313	0.00819402	0.0331368	0.0188439	0.0208905	0.011176	0.0180312	0.0240113	0.00176399	0.0325385	0.0324346	0.0213686	0.0181306	0.0259607	0.00292383	0.0414245	0.0378536	0.0286453	0.00163102	0.0207085	0.0360738	0.0270552	0.0372966	0.0289404	0.0161727	0.0393129	0.0171797	0.0101454	0.00651123	0.00597132	0.025283	0.0316486	0.0283234	0.0224398	0.0103697	0.0233304
1	542	0.0331106	0.00311672	0.037418	0.025381	0.000612431	0.00579621	0.00249625	0.0351991	0.00148859	0.0377613	0.0132378	0.0337739	0.0308494	0.00422695	0.015712	0.000357596	0.039971	0.0141926	0.023776	0.0234185	0.0392003	0.0104248	0.0277241	0.0108638	0.0129796	0.040668	0.0278471	0.0388355	0.0115536	0.0400991	0.0251086	0.0116423	0.0326224	0.01368	0.0155998	0.0335139	0.0353549	0.0281621	0.0251448	0.038054	0.018507	0.00737009	0.0186386	0.0194594	0.0350499
1	543	0.0330099	0.00519021	0.0239984	0.0382535	0.014779	0.0343133	0.0228818	0.0286473	0.034046	0.0277209	0.0377637	0.0350289	0.0163229	0.00345489	0.0380331	0.0297331	0.017826	0.0159851	0.0119518	0.0196021	0.0349484	6.52376e-05	0.0122556	0.0304124	0.00616367	0.0324339	0.0141659	0.0197863	0.0108226	0.0332238	0.0325813	0.038142	0.0301337	0.0209101	0.015276	0.0074008	0.00576949	0.0351793	0.00362681	0.0351093	0.029347	0.00721327	0.0280964	0.00186359	0.026531
1	544	0.0167868	0.000586888	0.0457264	0.0314644	0.0256067	0.0201356	0.0168373	0.0101342	0.035432	0.033493	0.0335214	0.00552227	0.00194425	0.0143287	0.0270671	0.00361125	0.028433	0.00265391	0.0297381	0.0279793	0.023628	0.0332236	0.0151781	0.0203288	0.0383251	0.0345673	0.0163131	0.0171038	0.00788446	0.0352448	0.0142852	0.00451787	0.03801	0.0067475	0.00668799	0.0153664	0.0227505	0.0252642	0.0346476	0.0159081	0.0455456	0.035883	0.0319073	0.00582353	0.0438555
1	545	0.0141708	0.0360543	0.0354106	0.0259575	0.00384171	0.0359863	0.0229029	0.01085	0.0390272	0.012183	0.0156629	0.0215017	0.0331017	0.00106095	0.0278597	0.010259	0.00874046	0.0368534	0.0223731	0.0397094	0.00320549	0.00318014	0.0145298	0.0322289	0.0394892	0.0392484	0.0255315	0.00122963	0.019165	0.0260736	0.0237919	0.0255321	0.0109512	0.0302632	0.0192073	0.0283045	0.0302802	0.0308592	0.0272956	0.0240869	0.0327388	0.00870789	0.0121089	0.0353779	0.0031059
1	546	0.00739255	0.018421	0.0477203	0.0296272	0.00224693	0.0178088	0.0356176	0.0110529	0.0350348	0.0370157	0.0260217	0.00684993	0.0434324	0.00778694	0.0106063	0.011375	0.00706516	0.0428912	0.0432199	0.0454648	0.0485029	0.00432699	0.0215473	0.0219125	0.0340448	0.00706389	0.0416342	0.0234737	0.0469525	0.00581391	0.0284128	0.0212406	0.0331252	0.0235181	0.00337915	0.0156349	0.047304	0.0174461	2.03371e-05	0.0229634	0.00173574	0.00394812	0.0149695	0.00618057	0.0181981
1	547	0.0185828	0.00644948	0.00162292	0.0110908	0.00834933	0.0318457	0.0263979	0.0103373	0.01279	0.036266	0.0218928	0.0333113	0.034139	0.041058	0.0262969	0.0408118	0.000897481	0.030266	0.0204114	0.0296745	0.0386631	0.0133456	0.0383676	0.0319788	0.0374409	0.0388911	0.00485329	0.0124827	0.0103952	0.0272044	0.0283582	0.0174823	0.0278165	0.0190753	0.00548721	0.0274501	0.0392295	0.0419266	0.0229864	0.0118286	0.00926895	0.0133035	0.0201472	0.0143742	0.00515098
1	548	0.0101929	0.0307663	0.0202145	0.00662099	0.0370833	0.00304328	0.0263104	0.0362354	0.028472	0.0169795	0.0121894	0.0117186	0.0281602	0.0365308	0.0104721	0.0212479	0.0137596	0.000721485	0.00683236	0.0241996	0.0395225	0.0321885	0.0130052	0.00761685	0.0394483	0.0224858	0.0277232	0.0324088	0.036643	0.0140028	0.0400287	0.033214	0.0227459	0.000864426	0.0161207	0.00410297	0.015444	0.041254	0.0192572	0.0195327	0.0045211	0.0373605	0.0362602	0.0334099	0.029088
1	549	0.0299802	0.018339	0.0417316	0.0124113	0.0395691	0.0325554	0.0217279	0.0391607	0.0381064	0.0337886	0.00703068	0.000353483	0.0264016	0.0371582	0.0313122	0.00504246	0.00890445	0.00139523	0.0107299	0.0304726	0.0433808	0.0242	0.00618346	0.0357536	0.00179604	0.00222593	0.00890956	0.00645393	0.0370973	0.0166864	0.0429805	0.0355911	0.0228187	0.0256224	0.00993985	0.0128303	0.011865	0.0284815	0.0421639	0.0230806	0.0107458	0.0338283	0.0114404	0.0101351	0.0296184
1	550	0.024337	0.0214379	0.021307	0.0316255	0.000991932	0.000723572	0.0378575	0.0341071	0.018439	0.00932092	0.0148463	0.0266699	0.0185604	0.0353425	0.0154423	0.0203656	0.0131946	0.0248973	0.0232147	0.028008	0.0389214	0.00929978	0.0119504	0.0345628	0.0383733	0.00584922	0.00695187	0.0218123	0.017842	0.0238864	0.0386244	0.0212452	0.0249695	0.0201803	0.0245787	0.0285434	0.0153534	0.00526315	0.03265	0.0203753	0.014498	0.0391712	0.0386385	0.0373777	0.00839293
1	551	0.022988	0.0409618	0.0389156	0.00282587	0.0415469	0.0201154	0.0156052	0.0371523	0.0288085	0.0405524	0.0168573	0.0261036	0.0226637	0.00529788	0.0234681	0.0251086	0.026192	0.0304598	0.0247602	0.00800781	0.023966	0.0388523	0.0347464	0.0306461	0.0265563	0.0219592	0.00715901	0.0338205	0.000513623	0.00207327	0.01159	0.00441376	0.0175887	0.00142614	0.0304489	0.013161	0.0323921	0.041666	0.0346792	0.00334165	0.0157919	0.0125216	0.0153923	0.0292933	0.01761
1	552	0.0321176	0.0226083	0.0130179	0.00300998	0.00433201	0.00700717	0.00517625	0.0218222	0.0144918	0.0322766	0.0372071	0.0166699	0.0409613	0.0364721	0.0399356	0.040323	0.0188792	0.0245097	0.0259827	0.014314	0.0387686	0.0439322	0.00995043	0.013357	0.00712669	0.0444696	0.0323967	0.00723347	0.0443799	0.0417297	0.0308038	0.00726604	0.0153618	0.0134645	0.0017219	0.00393518	0.0316542	0.0240471	0.02375	0.00234274	0.0321155	0.013082	0.0110683	0.0401895	0.0147385
1	553	0.0127541	0.0229695	0.000600593	0.0310771	0.0134859	0.00371817	0.0421873	0.0102575	0.0209001	0.00531256	0.0034287	0.0202161	0.0312944	0.0395096	0.0112233	0.00553076	0.0085747	0.019002	0.0315981	0.0284689	0.0379365	0.00652852	0.00239874	0.0372641	0.0405732	0.0399611	0.0155348	0.0274554	0.038524	0.0316321	0.027299	0.0379277	0.0337308	0.027201	0.0223639	0.00166593	0.0182966	0.0191646	0.0358883	0.03718	0.0103076	0.0117083	0.0233915	0.0352319	0.0187249
1	554	0.0341816	0.0252595	0.0374655	0.00198292	0.00648917	0.0100825	0.0377936	0.0372129	0.0059825	0.0345298	0.0231583	0.0368837	0.0249053	0.0100845	0.0326936	0.00647391	0.0163995	0.0228847	0.0372666	0.00971527	0.0109194	0.0173981	0.015747	0.0334645	0.000377032	0.0186468	0.0340736	0.000944568	0.0168253	0.0234611	0.0164502	0.0325631	0.0229503	0.0391503	0.0322809	0.02548	0.0304326	0.0424356	0.0307373	0.0221228	0.0196907	0.0024887	0.0218317	0.030883	0.00720004
1	555	0.015231	0.0107067	0.00393414	0.0284084	0.00697835	0.014305	0.0311186	0.043088	0.0358935	0.00167445	0.0414256	0.0374788	0.0455674	0.00589236	0.0169255	0.00747172	0.0437046	0.00662092	0.0174238	0.0273469	0.00099206	0.0348015	0.0174832	0.0153121	0.0406995	0.021919	0.0114671	0.0149622	0.0451012	0.0257119	0.0417189	0.0171452	0.00194893	0.0421284	0.0283479	0.0311885	0.011121	0.0143684	0.0123927	0.0306893	0.00341849	0.0134047	0.0298981	0.0111316	0.041452
1	556	0.029245	0.0179734	0.0149556	0.0132668	0.0166113	0.0316822	0.0044237	0.00708261	0.00430789	0.0340901	0.0361235	0.0364225	0.0415875	0.00745806	0.0132109	0.00735504	0.0451273	0.0242367	0.010959	0.0222231	0.0109442	0.00996843	0.0361449	0.0260392	0.0358603	0.0244552	0.0142733	0.0228129	0.0370088	0.0353371	0.0204852	0.0339665	0.0279783	0.0115653	0.00682553	0.00804152	0.00432142	0.016724	0.00277314	0.0449663	0.00881565	0.0436453	0.0265001	0.0298713	0.0423339
1	557	0.0378192	0.046412	0.0363783	0.0128153	0.00838166	0.016607	0.00115296	0.0031183	0.0408279	0.0112242	0.0219852	0.00144928	0.0284049	0.000162516	0.0367948	0.0150151	0.0392094	0.0405882	0.037202	0.0167389	0.00685436	0.0278456	0.0322807	0.0123353	0.0435746	0.0134538	0.0322322	0.0364062	0.0105309	0.000412512	0.0212651	0.0055225	0.0444542	0.00386624	0.0384866	0.00940638	0.00772173	0.0197843	0.0109257	0.0433894	0.033217	0.0155598	0.0251851	0.013063	0.0399395
1	558	0.0223056	0.00490929	0.026375	0.0213916	0.0200381	0.0428036	0.0214065	0.0166216	0.0443623	0.00125093	0.0580133	0.00176385	0.0437192	0.0225468	0.0143971	0.0196153	0.0188179	0.0350327	0.0260132	0.0183862	0.0069817	0.0332285	0.0074444	0.0255962	0.00225806	0.0307367	0.0226941	0.0577624	0.0057626	0.0339417	0.00941214	0.0169529	0.00704744	0.0243237	0.0211905	0.0322574	0.00429178	0.0066963	0.0487487	0.0313605	0.0260946	0.0101906	0.00476683	0.0252024	0.0252878
1	559	0.0295246	0.00469362	0.0150407	0.0482144	0.0381988	0.0211422	0.0399942	0.0416468	0.00960747	0.0228697	0.0297382	0.0186468	0.0226169	0.0255694	0.0277731	0.0260788	0.0152389	0.0277644	0.00257939	0.011506	0.0036748	0.0320641	0.0133529	0.0257021	0.0131731	0.0512927	0.0466723	0.0109794	0.00514358	0.00756779	0.00635374	0.0135548	0.0476624	0.0306844	0.0274961	0.0184055	0.0409576	0.0128764	0.0073896	0.0339047	0.00861044	0.00889969	0.00178856	0.0465897	0.00675918
1	560	0.0165555	0.000129671	0.045542	0.00894709	0.0459676	0.0113369	0.00940259	0.00809313	0.0140254	0.0275883	0.0419343	0.0143324	0.0108357	0.0341666	0.028927	0.023877	0.0074687	0.0273239	0.0367546	0.00451673	0.0195126	0.009524	0.00715148	0.0386105	0.0346936	0.0113401	0.0164944	0.00497346	0.0447871	0.0127898	0.0220347	0.0457483	0.0286269	0.0121632	0.0377995	0.0420076	0.0150342	0.0388639	0.0340566	0.0136767	0.0467462	0.00919366	0.0137553	0.0101303	0.0125612
1	561	0.0230989	0.00922173	0.0154161	0.0160794	0.043281	0.0441752	0.0150337	0.0244998	0.0288937	0.0104076	0.0160715	0.0238621	0.0296597	0.0456918	0.001074	0.0107169	0.0143763	0.00564116	0.00994285	0.0197169	0.0484269	0.0356389	0.0365641	0.00135552	0.00889989	0.0441699	0.00873154	0.0191396	0.00888335	0.0427957	0.046284	0.00854259	0.0446335	0.00957846	0.00156788	0.0347257	0.0297148	0.00760248	0.0112741	0.0435704	0.024109	0.0236045	0.00819554	0.00991583	0.0352155
1	562	0.0179684	0.0349669	0.0294809	0.00943721	0.0306669	0.0374032	0.0291047	0.00945627	0.00441587	0.00357559	0.0286329	0.0262696	0.0290552	0.0243694	0.0204803	0.0378208	0.0272271	0.00585765	0.0158059	0.0275655	0.0354376	0.00894845	0.0293504	0.0217253	0.0226512	0.0232114	0.0201904	0.0202757	0.0354464	0.0283413	0.0235142	0.0353452	0.00538958	0.0328313	0.00441863	0.0095429	0.012523	0.0220992	0.0268154	0.0284348	0.0249362	0.0168833	0.00664851	0.0181603	0.037319
1	563	0.0236094	0.0160855	0.0436768	0.036374	0.0014314	0.0153118	0.0374106	0.0375383	0.0301382	0.0124999	0.0247778	0.0372825	0.0129292	0.0185068	0.0192036	0.00430494	0.00425885	0.0215997	0.0183357	0.0111352	0.00873926	0.0369192	0.0231012	0.0359723	0.00772685	0.00175878	0.0256654	0.0389089	0.0273903	0.0226911	0.0364457	0.0347343	0.0225339	0.0094797	0.0387712	0.0110404	0.0303131	0.0231142	0.0150355	0.00458797	0.0230108	0.0124716	0.0338015	0.0133833	0.0359933
1	564	0.0409103	0.0234855	0.0158965	0.0226022	0.00829862	0.0345742	0.0313254	0.00580568	0.0253917	0.0320067	0.0402918	0.00440296	0.00481026	0.0351272	0.0215513	0.0114556	0.0177807	0.0122915	0.00953873	0.004787	0.0115899	0.0179354	0.0106711	0.0199302	0.0339914	0.0258214	0.00162267	0.0393887	0.0127521	0.0287226	0.0350823	0.0207134	0.022121	0.00624001	0.0426383	0.0370721	0.0176076	0.0389059	0.0406783	0.0321498	0.0150286	0.0183657	0.023652	0.00922631	0.0357589
1	565	0.0214003	0.0316051	0.00128842	0.0119157	0.0204125	0.00279896	0.0360893	0.00493712	0.032043	0.0329262	0.023877	0.0107838	0.00867035	0.0366431	0.0202947	0.000518958	0.0210748	0.023489	0.00937545	0.0233142	0.0473641	0.0488286	0.00828238	0.00314254	0.0370094	0.0494155	0.0103806	0.0268267	0.0317949	0.0092795	0.0218245	0.045206	0.0146035	0.00351361	0.0104207	0.00636951	0.04387	0.0198206	0.00355237	0.0456173	0.00639015	0.00181931	0.0451156	0.04259	0.0435047
1	566	0.00436876	0.0254306	0.00415417	0.0278951	0.0214591	0.00131495	0.0180565	0.0309265	0.0403791	0.0354339	0.0138717	0.0390592	0.0210382	0.027909	0.00864042	0.0168931	0.0296609	0.00497917	0.0272565	0.0394677	0.0359849	0.00788867	0.0013304	0.0156936	0.0182237	0.0197259	0.0193328	0.0363259	0.0334467	0.015659	0.0104272	0.0102125	0.000601667	0.0121576	0.0115835	0.0312182	0.0322706	0.0381965	0.0320774	0.035851	0.0355002	0.0365266	0.0363095	0.00122477	0.0340368
1	567	0.0242395	0.0221535	0.00273579	0.00885895	0.00380447	0.00684716	0.0069069	0.0393058	0.0132012	0.00421273	0.000183847	0.0402267	0.0208247	0.0239753	0.0313786	0.0355309	0.0245327	0.0264674	0.0119469	0.0369714	0.0311119	0.0317082	0.00734836	0.00347135	0.0146617	0.0364268	0.0096898	0.0369469	0.0141035	0.00612323	0.039549	0.0115223	0.0363812	0.00990299	0.0229081	0.0189799	0.0294547	0.0137434	0.0299692	0.0353516	0.0237898	0.0408558	0.0422443	0.0314887	0.0379631
1	568	0.0239392	0.0316449	0.0259041	0.0231197	0.00969274	0.0233736	0.0382982	2.91109e-05	0.0154075	0.022142	0.0283322	0.0265468	0.0297987	0.0227744	0.0284292	0.0182379	0.0252326	0.021708	0.0144488	0.0226661	0.00886263	0.00158759	0.0383214	0.001031	0.0357376	0.0154297	0.0197474	0.00786838	0.036661	0.0330707	0.0154099	0.029028	0.0233017	0.0227985	0.0370385	0.017686	0.0288058	0.0191309	0.0271793	0.0393818	0.0383243	0.0180082	0.00103636	0.00674575	0.0260816
1	569	0.017729	0.0206648	0.00217396	0.0233022	0.0327517	0.0218678	0.0044702	0.0342397	0.0259539	0.00196706	0.00910618	0.0343518	0.030438	0.0374954	0.0101639	0.0184783	0.0405984	0.0133328	0.0307904	0.0116708	0.00555979	0.0415634	0.00360202	0.0430139	0.00979281	0.023227	0.0330055	0.0383199	0.0425645	0.0387698	0.0111808	0.019382	0.0379599	0.0102003	0.0245534	0.0427234	0.0263586	0.0296886	0.0073437	0.0239809	0.0108707	0.0114397	0.0216695	0.0181217	0.00356201
1	570	0.0373769	0.0254695	0.039697	0.0139357	0.0466355	0.010451	0.00543347	0.0187707	0.0448539	0.0207924	0.00260439	0.0411807	0.0215083	0.0458127	0.00816492	0.00563716	0.0298928	0.00336539	0.0162129	0.0214871	0.0328952	0.0398082	0.0341304	0.0135541	0.038818	0.0334585	0.00363785	0.018264	0.0105847	0.00305105	0.0302761	0.0220563	0.00380033	0.0425473	0.0275128	0.00247562	0.0381058	0.0277122	0.0171325	0.0311926	0.00511215	0.0379341	0.00672287	0.0150746	0.00486018
1	571	0.0131637	0.0122016	0.0365791	0.0414016	0.0183632	0.017032	0.0323773	0.026094	0.00808584	0.00849368	0.0176134	0.000116976	0.0302819	0.0229935	0.0363047	0.0284077	0.0182515	0.0299936	0.0296785	0.00201877	0.0136345	0.032685	0.0329698	0.00420796	0.00631307	0.0157483	0.0343514	0.0237486	0.0349546	0.0375996	0.00766305	0.0319257	0.00257287	0.0341665	0.0249956	0.0313597	0.037088	0.00739481	0.0156711	0.0210456	0.0326694	0.0223397	0.0359094	0.0208416	0.00869136
1	572	0.0426349	0.0384344	0.0104107	0.0256078	0.0414097	0.0105397	0.034249	0.0278666	0.0198984	0.0335478	0.0244424	0.0157175	0.0359633	0.0432381	0.0101922	0.00210863	0.00925808	0.0057295	0.0338238	0.0337428	0.0198671	0.0190238	0.0185666	0.0268514	0.0389735	0.0278825	0.0140233	0.00787952	0.0146401	0.00631206	0.0361304	0.0062444	0.0127865	0.0397871	0.00348493	0.0340809	0.041334	0.0197947	0.0142268	0.0010834	0.0111146	0.0299733	0.00406169	0.0204046	0.0326576
1	573	0.029487	0.0105186	0.0379602	0.00603774	0.0155923	0.0292457	0.0386292	0.0412483	0.00357324	0.00169547	0.0429427	0.000939048	0.0162564	0.0300486	0.0284583	0.0219181	0.0145602	0.0214082	0.025402	4.53273e-05	0.0357303	0.0102097	0.00250542	0.038699	0.00727487	0.0246641	0.0437781	0.010542	0.0276474	0.0334694	0.0411643	0.0178664	0.00662393	0.00936361	0.00758105	0.0459721	0.00237127	0.0213333	0.0396022	0.0374396	0.0248132	0.0401044	0.0409401	0.00766992	0.00666763
1	574	0.0243964	0.046464	0.0214038	0.0300362	0.0102758	0.0108267	0.0275829	0.00772395	0.0150149	0.026327	0.0318685	0.013073	0.0139548	0.0342011	0.0241245	0.0446661	0.000560308	0.00466775	0.0462665	0.024308	0.0489976	0.0226423	0.0276832	0.0236251	0.00579988	0.0147879	0.0196885	0.0139705	0.00820277	0.0396538	0.0200147	0.0127503	0.0369154	0.0440086	0.0340038	0.0189783	0.0104047	0.0431406	0.0266991	0.0272507	0.00805219	0.00515601	0.00613528	0.0152149	0.00848158
1	575	0.0212668	0.0413327	0.0187173	0.043618	0.0200347	0.00802727	0.00822915	0.0363054	0.0211796	0.00565207	0.010649	0.0359976	0.0182852	0.00718489	0.0319164	0.00419465	0.016732	0.00294833	0.0229884	0.0119777	0.0281326	0.0153569	0.0167723	0.0452137	0.00209815	0.0379677	0.0292397	0.0213382	0.0254187	0.0234578	0.0427774	0.0281314	0.0420759	0.0434333	0.00973298	0.00207571	0.00183782	0.0352563	0.0196748	0.0185774	0.0306665	0.0354259	0.0104981	0.027228	0.0203754
1	576	0.0382888	0.0400827	0.0114452	0.0221993	0.0167492	0.0269909	0.00847454	0.0264653	0.0387899	0.0228071	0.0325308	0.0200311	0.0308756	0.0120724	0.0398882	0.0249906	0.0128659	0.00883188	0.00620267	0.00896687	0.00945008	0.0418003	0.00571774	0.0144762	0.00974657	0.0144378	0.0404192	0.0221119	0.0014947	0.0313174	0.0220351	0.0324399	0.034861	0.0270246	0.00981949	0.0306389	0.0338793	0.0401555	0.0307563	0.00777214	0.00823951	0.0106011	0.00566318	0.0300685	0.0355244
1	577	0.0441304	0.0348208	0.0155063	0.0338942	0.0247517	0.0350477	0.0194816	0.0101558	0.0194122	0.0319432	0.0152095	0.00448748	0.0200924	0.00349601	0.000673015	0.037898	0.0246567	0.00150143	0.0207679	0.040109	0.0226623	0.0199273	0.00278324	0.0041429	0.0310619	0.00308623	0.0341617	0.0184455	0.0276247	0.039113	0.00744198	0.00441437	0.0237333	0.0410426	0.0370116	0.0409131	0.0309609	0.0292454	0.043755	0.00222704	0.0239022	0.0118552	0.0270821	0.0292571	0.00611384
1	578	0.044536	0.00553416	0.0418141	0.0111704	0.00578854	0.0155353	0.0367319	9.64339e-05	0.0233867	0.0028319	0.00470333	0.0374697	0.026001	0.0444822	0.0130192	0.0332992	0.042185	0.011355	0.0046142	0.0219232	0.0292162	0.0387958	0.00828399	0.0331152	0.0194575	0.0139217	0.0296819	0.0153273	0.0358345	0.0115001	0.0330184	0.0145659	0.00129105	0.0376398	0.033445	0.0403799	0.00571037	0.0307222	0.0231909	0.0121937	0.0165871	0.0173584	0.0154927	0.0407905	0.0160028
1	579	0.00160252	0.0360404	0.0152866	0.00247433	0.00765339	0.0310391	0.00418888	0.0301582	0.028265	0.0365242	0.0401905	0.0178254	0.0434547	0.0164863	0.0433388	0.0120428	0.0275293	0.0333991	0.0100617	0.0101542	0.00517742	0.030236	0.0103359	0.0452301	0.00504528	0.0347312	0.0457294	0.0189949	0.0277223	0.0191999	0.0377883	0.017907	0.00325093	0.00126925	0.0351755	0.0206835	0.0480257	0.00978783	0.0205739	0.00925909	0.00658905	0.0375042	0.00456754	0.0391218	0.0183786
1	580	0.0372573	0.0299471	0.00950354	0.0411449	0.0060167	0.0291572	0.00506934	0.00247898	0.0296672	0.00824117	0.0138392	0.0407539	0.0312121	0.00463094	0.0164882	0.0369456	0.0238673	0.0296725	0.0175256	0.0211558	0.0434684	0.0337444	0.021424	0.0242207	0.031287	0.0198015	0.0177479	0.0318529	0.0167613	0.00579526	0.0367476	0.0356895	0.0429192	0.0414502	0.0157005	0.0060203	0.0293079	0.0306774	0.014334	0.0260689	0.019146	0.00675293	0.00429543	0.00308011	0.00713221
1	581	0.00218611	0.0180502	0.0113046	0.0215702	0.029907	0.019167	0.00797849	0.036141	0.000769566	0.0513642	0.0150222	0.000660985	0.0103624	0.0171614	0.0231081	0.0106625	0.00166601	0.00489699	0.0258059	0.026823	0.0104515	0.0364734	0.00675407	0.039872	0.0243846	0.0165353	0.0377679	0.0284686	0.0452141	0.0174358	0.0290536	0.0339716	0.0459802	0.00279746	0.0437427	0.0468386	0.0157438	0.0108439	0.0525539	0.0381231	0.0132835	0.00633696	0.00554538	0.0171481	0.040072
1	582	0.00681528	0.0115794	0.0256335	0.0132127	0.0228041	0.046025	0.00842141	0.00300326	0.00460233	0.0406479	0.00656129	0.0175878	0.0263902	0.0255672	0.0395077	0.0370401	0.0436653	0.0192434	0.00234087	0.0400566	0.0268182	0.0256155	0.00969656	0.0277378	0.047791	0.00721634	0.00511721	0.000939904	0.0304576	0.0353771	0.0329307	0.00308283	0.0400264	0.0439757	0.0213383	0.0258129	0.0133396	0.0166287	0.0263254	0.0421549	0.0123625	0.0171659	0.0172331	0.00357272	0.0265776
1	583	0.0348633	0.00921158	0.0125426	0.0176319	0.028581	0.0203718	0.04125	0.0155615	0.0263336	0.0223019	0.00808451	0.0120789	0.0296377	0.0193706	0.0211111	0.0143531	0.0357307	0.0402788	0.0287846	0.00998405	0.00502531	0.0266674	0.0272532	0.0011528	0.0402197	0.0387625	0.0406414	0.0198208	0.0252712	0.030066	0.0338244	0.0025179	0.00766182	0.0269605	0.00735801	0.0212382	0.0408439	0.0257112	0.0326262	0.0178196	0.00294691	0.0283616	0.0123015	0.0331979	0.00368689
1	584	0.00797158	0.0351272	0.0443174	0.0186993	0.0300547	0.0107058	0.0402841	0.0389611	0.021992	0.0310041	0.0240885	0.028121	0.021344	0.0223272	0.011415	0.0300819	0.00528231	0.0220606	0.0182865	0.040071	0.0130007	0.01539	0.0023274	0.0101898	0.0116893	0.0246697	0.0386269	0.0420702	0.0339376	0.0128784	0.0389684	0.000777461	0.0221968	0.0272282	0.0396555	0.0209031	0.0380626	0.0235109	0.013058	0.000872896	0.000644445	0.0316872	0.0007491	0.0122883	0.0224217
1	585	0.0390314	0.0415123	0.037257	2.47956e-05	0.016341	0.0455194	0.0455703	0.00317958	0.0371399	0.046733	0.0362447	0.0229557	0.0352302	0.00439195	0.00636094	0.0334984	0.00946196	0.0285434	0.00786016	0.0090989	0.00883161	0.0429094	0.000208438	0.030292	0.0053524	0.025791	0.0350117	0.00964895	0.00741436	0.00528644	0.0289035	0.0292158	0.00222306	0.0226218	0.0305575	0.00501213	0.00795788	0.0378301	0.0066917	0.0458722	0.0350314	0.0049434	0.02632	0.0269462	0.0131719
1	586	0.0142467	0.0139492	0.0204081	0.0151005	0.0447418	0.0373225	0.000682238	0.0147008	0.0270254	0.00384595	0.0165601	0.000925266	0.00833088	0.0329441	0.0437981	0.022575	0.00657829	0.0393105	0.00412342	0.013317	0.0392654	0.0247524	0.0275155	0.0268213	0.0324392	0.0413239	0.0395887	0.0431844	0.00975379	0.0280822	0.00452124	0.0178017	0.00839309	0.00561981	0.0148362	0.0411124	0.0123078	0.0200803	0.0427537	0.0264245	0.0106693	0.025482	0.0444591	0.016646	0.01568
1	587	0.0314417	0.00527983	0.0304085	0.0213086	0.00529795	0.0140853	0.00993918	0.0066894	0.0116128	0.0439653	0.0076081	0.00670773	0.0348112	0.0415437	0.02872	0.00210707	0.0339189	0.000547246	0.0364036	0.0444365	0.026777	0.0313882	0.00504852	0.0257723	0.0242611	0.0383296	0.0268015	0.0418998	0.0366726	0.00633934	0.0309273	0.00264917	0.0337912	0.0133084	0.0210697	0.0397259	0.00597147	0.0160123	0.0245645	0.032369	0.0429132	0.0256736	0.00210638	0.0109803	0.0178153
1	588	0.0316665	0.0315029	0.0357464	0.0330574	0.0113471	0.0384197	0.0189973	0.0270933	0.0365438	0.0100241	0.0170177	0.0234399	0.0359374	0.019435	0.032809	0.0191678	0.0273319	0.0136207	0.00615073	0.0252948	0.00424767	0.0347123	0.0335228	0.0171668	0.013585	0.0310548	0.0238443	0.00135471	0.0244489	0.0253288	0.00822561	0.0274157	0.0294049	0.0379826	0.0110952	0.0248532	0.0210248	0.0150668	0.0025214	0.0191707	0.0122517	0.00597919	0.0259953	0.0362922	0.018851
1	589	0.0367503	0.038903	0.0136831	0.0188134	0.040903	0.0311596	0.00427659	0.00665269	0.0401415	0.0268099	0.0411428	0.0407631	0.00988025	0.00424559	0.0251076	0.0417966	0.0161266	0.00220977	0.000872769	0.00996945	0.0342777	0.0367311	0.0282405	0.0188936	0.0228837	0.0105572	0.0342293	0.0345687	0.0394121	0.0273153	0.0407082	0.013192	0.0151953	0.000389266	0.0153964	0.0129925	0.0333037	0.030119	0.0114944	0.00584659	0.0231132	0.0304024	0.00776931	0.0103181	0.012443
1	590	0.0104276	0.0186687	0.0416839	0.039928	0.00270766	0.00235005	0.00707363	0.0387709	0.0117864	0.0115206	0.00270413	0.0235899	0.00808169	0.0378966	0.0301757	0.0347907	0.0273537	0.0210918	0.0165688	0.0295245	0.0228511	0.0286872	0.0228268	0.0191903	0.0201438	0.00902671	0.0241353	0.0177886	0.00258016	0.0371983	0.0435368	0.0326732	0.0106673	0.0160334	0.0332223	0.0265095	0.0443169	0.0278779	0.0110179	0.0279455	0.00994071	0.0380975	0.0303754	0.00251436	0.024148
1	591	0.000865653	0.0173803	0.0184258	0.0483695	0.00405162	0.0111468	0.0249655	0.0163769	0.0466367	0.0166499	0.0232936	0.0143091	0.0206545	0.0417507	0.0268772	0.014696	0.00950053	0.0177053	0.0415519	0.0287717	0.0311958	0.0315048	0.00702443	0.0268433	0.0391925	0.0379055	0.0399031	0.0262766	0.0176061	0.0307205	0.0233255	0.00278854	0.00304731	0.038372	0.0207172	0.0300962	0.0193344	0.0316786	0.0139367	0.00952927	7.04185e-05	0.0479509	0.0223676	0.0026848	0.00194861
1	592	0.00957153	0.00420357	0.00452878	0.0255173	0.0407725	0.0394219	0.0409479	0.0346453	0.0375994	0.0343144	0.0106756	0.0222498	0.0201789	0.0265582	0.0285323	0.0382061	0.0219797	0.00201349	0.0078513	0.017972	0.0387046	0.0334532	0.022355	0.00140295	0.0359519	0.0267851	0.0184888	0.0341144	0.0023864	0.0165637	0.0185202	0.0328163	0.021669	0.00652828	0.0259465	0.031171	0.0395094	0.0299298	0.0127711	0.00396577	0.000169615	0.0358597	0.0187389	0.00200296	0.0224555
1	593	0.032508	0.0413721	0.00327365	0.00288936	0.0361049	0.0258285	0.00338555	0.0253254	0.0309452	0.0113956	0.021995	0.0172046	0.0171308	0.0292365	0.0122145	0.0164792	0.0413475	0.0280602	0.0300686	0.0322056	0.0192767	0.00439717	0.0423093	0.0200261	0.025773	0.0405596	0.00432364	0.0112259	0.0416514	0.0312034	0.00914998	0.0254032	0.00906425	0.00782152	0.0043426	0.0283997	0.0357605	0.0229622	0.0142187	0.0284962	0.0246792	0.0137137	0.0261431	0.0152443	0.0348839
1	594	0.045122	0.012947	0.0147524	0.005334	0.0432681	0.0392277	0.0175796	0.0340092	0.0224824	0.0127899	0.0397993	0.0224558	0.0179701	0.0298523	0.00517282	0.0231652	0.0197413	0.0440037	0.0392707	0.000703568	0.004816	0.0380719	0.0294771	0.00670493	0.025224	0.0305352	0.0454993	0.033768	0.000774437	0.0401628	0.0004915	0.0254104	0.00010324	0.0215136	0.0217131	0.0236479	0.0195288	0.0303119	0.0229443	0.00522477	0.00683187	0.00771471	0.0385849	0.0262692	0.00502922
1	595	0.0291436	0.0163188	0.00715246	0.0360763	0.00704927	0.0417864	0.0155503	0.00856612	0.0326123	0.0190161	0.00068479	0.0315195	0.00448108	0.0101741	0.05166	0.0411625	0.0467121	0.0203666	0.0460625	0.00273013	0.0246063	0.0100808	0.0249306	0.00832537	0.0108088	0.0213811	0.0551666	0.00535856	0.0211181	0.0247214	0.0255936	0.00704377	0.00585935	0.042447	0.0530816	0.00349808	0.0281701	0.0121844	0.0391058	0.00435545	0.00448127	0.0171748	0.00128761	0.0448938	0.0355005
1	596	0.0290168	0.0345824	0.00401834	0.0385975	0.0414153	0.019052	0.0225591	0.0124561	0.0105557	0.0295418	0.00358137	0.0402737	0.0215489	0.0120334	0.0389853	0.017645	0.0327524	0.00822338	0.0114686	0.0180585	0.0251044	0.0349415	0.0260654	0.0264568	0.0348227	0.00210021	0.00717223	0.03306	0.0374136	0.00324801	0.0113786	0.0265429	0.0165345	0.0121897	0.0172561	0.0177843	0.0225891	0.0386303	0.031405	0.00387937	0.0202745	0.00263209	0.0323769	0.0434474	0.0263287
1	597	0.021186	0.00865438	0.0163167	0.0229418	0.0270176	0.0326968	0.0178174	0.0218685	0.00493739	0.0257721	0.0104079	0.0278709	0.0377395	0.0245889	0.0249592	0.0421201	0.0257451	0.0380699	0.0199191	0.0416401	0.0319551	0.0276658	0.0173883	0.0420606	0.0115007	0.0113339	0.0407798	0.0352394	0.0423921	0.0124352	0.0183163	0.0211691	0.0174658	0.0381439	0.011158	0.00675012	0.0065638	0.0058466	0.0115713	0.00833435	0.025899	0.0442702	0.00954315	0.00524471	0.00470359
1	598	0.0399328	0.0308534	0.0200105	0.0352659	0.0414384	0.00770168	0.0104206	0.0300725	0.021416	0.00173809	0.0125406	0.0414592	0.00801774	0.0343309	0.0311015	0.0161417	0.0107877	0.0369026	0.00281626	0.00101539	0.0381044	0.0144415	0.0261318	0.0192534	0.0422337	0.00772656	0.0227706	0.0155199	0.0216517	0.0237635	0.00285395	0.00616994	0.0400085	0.0417299	0.0215349	0.041669	0.00488836	0.0343674	0.0418491	0.0173185	0.0376725	0.0281634	0.00358016	0.00576261	0.00687127
1	599	0.0401763	0.0313817	0.0405048	0.0305365	0.0392456	0.0373624	0.00939415	0.00734125	0.0193408	0.0232045	0.0265296	0.0100134	0.00152406	0.0134151	0.000209851	0.0199824	0.0190834	0.0336175	0.00456044	0.0211811	0.0181574	0.025726	0.0374884	0.0255349	0.0348365	0.0304743	0.0101956	0.0252155	0.0394821	0.0223494	0.0275968	0.00690837	0.0399208	0.012096	0.0311909	0.0015516	0.00450632	0.00622811	0.00932911	0.0344576	0.0125341	0.0333648	0.0149969	0.0284809	0.0387727
1	600	0.0113302	0.0104176	0.0148592	0.0174661	0.0484962	0.0338557	0.0321515	0.0141973	0.0385834	0.0477179	0.00917967	0.0450424	0.0402168	0.00502749	0.0100486	0.0262664	0.00536039	0.0421807	0.022242	0.0327722	0.0314106	0.032378	0.00970503	0.00489442	0.0238918	0.00645161	0.0083607	0.0347247	0.00388887	0.0452161	0.0369238	0.0293616	0.0384679	0.00644038	0.00170048	0.00330288	0.0219158	0.0128685	0.00913494	0.0287954	0.0103354	0.0459939	0.0264894	0.00125006	0.018686
1	601	0.0294065	0.0148179	0.0284774	0.0362044	0.011795	0.0116805	0.029763	0.0452104	0.0174713	0.00167793	0.0363332	0.0218602	0.0456251	0.0122262	0.0224946	0.0383611	0.0255169	0.0430075	0.0358351	0.0435337	0.0315683	0.00718352	0.0322757	0.0303712	0.0262535	0.0189804	0.0040172	0.0269735	0.020262	0.0108651	0.0433347	0.00706615	0.0223679	0.0113885	0.0069678	0.00190858	0.0014743	0.0129789	0.0360982	0.00954757	0.0314932	0.016829	0.0179297	0.000783569	0.0197832
1	602	0.0348606	0.0260957	0.010276	0.0272432	0.0242501	0.0232242	0.0105287	0.0254236	0.0145994	0.0465438	0.0374452	0.0142083	0.0273467	0.0359614	0.0192741	0.000310085	0.0125278	0.0203689	0.00425974	0.030503	0.00717808	0.00271871	0.0369432	0.0378966	0.0377001	8.12805e-05	0.0223774	0.0208845	0.0243423	0.0299157	0.0132171	0.0472493	0.0356244	0.0244103	0.00597866	0.0307054	0.0319073	0.01968	0.0181327	0.00875055	0.0259821	0.00940498	0.0282413	0.023777	0.0116506
1	603	0.0205362	0.0391642	0.0349675	0.023135	0.0276919	0.0309459	0.0345103	0.0248163	0.00634391	0.00327116	0.0263164	0.0221302	0.0275564	0.00198042	0.0332033	0.0167329	0.0262075	0.00987026	0.00481402	0.0346819	0.00706442	0.032991	0.0308166	0.0302003	0.00350646	0.0262171	0.00108103	0.0395953	0.0142392	0.0276924	0.0346226	0.0169497	0.035589	0.0343122	0.0319201	0.0210368	0.00354058	0.0247589	0.00339351	0.0256052	0.013599	0.00794807	0.0085623	0.0390559	0.0368266
1	604	0.0239928	0.0161692	0.0181276	0.0118886	0.0148936	0.0379949	0.00645694	0.014699	0.0281711	0.00965738	0.0147721	0.00726909	0.00576673	0.0366656	0.043108	0.0183971	0.0186625	0.0440705	0.0142555	0.0139321	0.0243007	0.0012931	0.0276021	0.0360821	0.0120224	0.011889	0.0221392	0.0160379	0.0330444	0.0438398	0.0400494	0.0413831	0.0286569	0.0278811	0.00994562	0.0355145	0.0392159	0.0106645	0.0343707	0.0103884	0.0251467	0.0106447	0.00739867	0.0122998	0.0392387
1	605	0.0250461	0.0255713	0.0336366	0.0338945	0.019712	0.0283998	0.000400856	0.0285513	0.0163143	0.00726038	0.00870528	0.0141038	0.0289745	0.016845	0.0240495	0.0162323	0.0274294	0.000177468	0.0371702	0.0270701	0.0281111	0.0326314	0.0386361	0.02656	0.0361098	0.0293571	0.015877	0.0109698	0.02932	0.0247212	0.0303765	0.0328994	0.0191581	0.00122441	0.00481441	0.0263603	0.0340728	0.0284513	0.00941768	0.0343773	0.00944983	0.0144158	0.0262381	0.000821287	0.0360845
1	606	0.042358	0.0222447	0.00131115	0.0246497	0.0306456	0.016074	0.0304163	0.0417355	0.0124068	0.0348308	0.0410281	0.0259507	0.0442408	0.014611	0.0421064	0.00965878	0.0239775	0.0159014	0.00721812	0.0250829	0.0132557	0.0316106	0.001803	0.00188998	0.0282918	0.0022252	0.00236509	0.0328416	0.0279484	0.0325601	0.0425879	0.0174421	0.0210818	0.00732914	0.0300263	0.0417343	0.00585536	0.0121954	0.0337097	0.0294304	0.00588372	0.0237093	0.0438549	0.00153517	0.00238489
1	607	0.0236762	0.00360616	0.0352456	0.0272566	0.0160824	0.0367636	0.0373422	0.0258951	0.0266296	0.0156591	0.00227249	0.0100156	0.0368863	0.0270171	0.0255405	0.00355393	0.0337513	0.0380071	0.00760305	0.0367836	0.00423974	0.0234543	0.010827	0.030759	0.00964107	0.0118691	0.0143246	0.0381316	0.0407442	0.0415383	0.0153385	0.0153691	0.00107234	0.0314266	0.003947	0.0185343	0.00814975	0.0419138	0.012926	0.0367213	0.02993	0.0173802	0.0306349	0.00833354	0.0332064
1	608	0.0331861	0.0214206	0.0426078	0.0416321	0.0345279	0.0108972	0.0119207	0.00645999	0.0207923	0.00659978	0.0290289	0.000949654	0.0165258	0.0268229	0.0260668	0.0410896	0.0292575	0.0421858	0.030294	0.0170099	0.00146792	0.0245825	0.0265496	0.0341361	0.0212791	0.0161604	0.0340829	0.0250584	0.00101687	0.0164227	0.0162307	0.0222265	0.0385344	0.0024155	0.000645285	0.0094607	0.0326437	0.00869284	0.0312389	0.0407066	0.00530856	0.032757	0.0383687	0.00305352	0.0276854
1	609	0.0289871	0.0169474	0.0344979	0.0150846	0.0089083	0.0433966	0.0322549	0.0129234	0.0299657	0.0295419	0.0263988	0.0242352	0.00897073	0.020387	0.0301717	0.000144924	0.0278904	0.0221588	0.0257148	0.0232112	0.00287135	0.00971929	0.0314552	0.0341937	0.00806831	0.0301264	0.0453226	0.00407263	0.0110903	0.0357234	0.0336445	0.0162629	0.0466602	0.0365025	0.00965027	0.0173607	0.0458895	0.00814705	0.0204704	0.033729	0.00487846	0.0157432	0.00229753	0.0310673	0.00326173
1	610	0.0311466	0.0444052	0.0396266	0.0199149	0.0398461	0.0101034	0.0209537	0.0294918	0.0424647	0.0384695	0.0180629	0.00139269	0.0289149	0.0161833	0.0276672	0.0405494	0.0386643	0.0335802	0.0259329	0.00890805	0.0142864	0.0015581	0.0261409	0.0218119	0.022723	0.0169791	0.00432094	0.00432259	0.00131879	0.00795285	0.0439655	0.000878394	0.0423967	0.00897104	0.00893007	0.0237557	0.0049027	0.0190569	0.0105893	0.0220804	0.0394397	0.00275492	0.0364951	0.0299592	0.0281316
1	611	0.0387617	0.0177982	0.0297928	0.0354417	0.0144298	0.0110347	0.027339	0.00242314	0.0385486	0.0348156	0.0327188	0.0255847	0.031416	0.00962405	0.0183553	0.00500409	0.0230204	0.0380787	0.00119548	0.0121741	0.0125512	0.0178428	0.0314803	0.00188318	0.0340504	0.0136491	0.0268989	0.00182483	0.0262818	0.0402524	0.0349492	0.0159478	0.0344965	0.018713	0.0311106	0.0230761	0.0397378	0.00474917	0.0280944	0.0161626	0.0196566	0.0395377	0.0192248	0.0158195	0.00445242
1	612	0.00576606	0.0265136	0.0303596	0.00138032	0.00729009	0.0194924	0.00413711	0.0176722	0.00632097	0.0508501	0.000962439	7.02272e-05	0.00247554	0.0445769	0.026624	0.0298086	0.04015	0.0397844	0.0400247	0.0505738	0.0340478	0.0270995	0.0253331	0.0258921	0.0337766	0.0168903	0.0225132	0.017019	0.00545378	0.0278861	0.030461	0.0291584	0.035034	0.0374217	0.0152709	0.0115999	0.0142145	0.0420594	0.0214773	0.0228357	0.00390148	0.0115128	0.0196713	0.00243622	0.0222011
1	613	0.0187419	0.00782506	0.00493868	0.0356414	0.00678786	0.0321359	0.025057	0.033639	0.0311616	0.0249824	0.0229699	0.0203766	0.0258	0.023806	0.0268517	0.021519	0.0314706	0.0262395	0.0148884	0.0292347	0.0293513	0.0183335	0.0199969	0.0362793	0.0174713	0.0051636	0.0216823	0.021825	0.00674286	0.02229	0.00523264	0.022803	0.0376348	0.00892492	0.00470475	0.0342883	0.0303849	0.025482	0.0276078	0.016948	0.0393658	0.0346551	0.022254	0.0179414	0.00856909
1	614	0.0309002	0.001386	0.0352377	0.0335344	0.0121212	0.016355	0.0089359	0.0023451	0.0307893	0.00170874	0.0160413	0.0329544	0.033352	0.0129163	0.0124556	0.0336005	0.011757	0.00725348	0.0325431	0.0274228	0.0403384	0.00470545	0.0266371	0.0179889	0.0277592	0.0200836	0.0358846	0.00502294	0.0334431	0.0199085	0.0183205	0.0138213	0.0348922	0.0393306	0.00848861	0.0428873	0.0355948	0.00700413	0.0418799	0.00811513	0.0178202	0.0376822	0.00164547	0.0401567	0.0269788
1	615	0.0448549	0.00170673	0.00833724	0.0218571	0.0419609	0.00273384	0.0170699	0.0185232	0.0204419	0.00940971	0.040708	0.00195821	0.0456068	0.0133663	0.0238913	0.0181658	0.0295848	0.0132726	0.0354285	0.0259363	0.0178239	0.0239508	0.0361629	0.0320878	0.00475466	0.0392149	0.0291408	0.0156848	0.0189415	0.0401187	0.0278338	0.0062939	0.0385191	0.0150428	0.00179609	0.0168199	0.0443703	0.0415332	0.0114247	0.00375867	0.0295405	0.0124764	0.0223959	0.00110143	0.0343984
1	616	0.0021061	0.0104384	0.0149786	0.0222558	0.027543	0.0109295	0.0134201	0.0220484	0.0354529	0.0326302	0.0369731	0.00541593	0.0181602	0.0332176	0.00987631	0.0172729	0.0133717	0.0226104	0.0319144	0.0418458	0.0418496	0.0102306	0.0134634	0.0483213	0.0387952	0.00623096	0.0314447	0.00537667	0.0216966	0.0416495	0.0270918	0.0314746	0.00587709	0.0267381	0.010855	0.0366806	0.0290092	0.00827914	0.027993	0.0189638	0.0202121	0.00896763	0.0477524	0.00408878	0.0144969
1	617	0.00978704	0.00171262	0.00988793	0.0262401	0.0152967	0.0073983	0.0268435	0.0441332	0.0268191	0.00750079	0.020567	0.00138147	0.0413224	0.0391632	0.0213217	0.0408929	0.00559418	0.00504149	0.0285853	0.0155916	0.00785036	0.0260471	0.0180539	0.0421706	0.0256885	0.0431351	0.0138974	0.0247375	0.0105042	0.00618331	0.0114567	0.0199295	0.0407995	0.023748	0.0218793	0.00586636	0.0200438	0.0362965	0.0257632	0.0405268	0.0207208	0.0116189	0.035943	0.0403611	0.031698
1	618	0.0210368	0.0255957	0.0202674	0.00460609	0.0249901	0.0283919	0.0259705	0.0203865	0.0157956	0.0262627	0.0107152	0.0256567	0.0227288	0.027859	0.013843	0.0335661	0.0154153	0.00795229	0.021812	0.0247169	0.0383326	0.0118046	0.0408732	0.00343204	0.0186342	0.032174	0.00777061	0.0189085	0.0119997	0.0372048	0.0202661	0.0313039	0.0402903	0.0171553	0.00332948	0.028942	0.035383	0.0118204	0.0199371	0.0398355	0.0338683	0.0118451	0.0298231	0.00976705	0.0277306
1	619	0.0350642	0.00790318	0.0298502	0.0306234	0.0105617	0.00719931	0.0369497	0.0174433	0.0288724	0.0352337	0.00728262	0.0290223	0.0190973	0.00202113	0.0375695	0.0360744	0.00807085	0.00482242	0.00769132	0.0217657	0.0287581	0.00764029	0.00362592	0.030704	0.02753	0.0138557	0.0400289	0.0133514	0.00570975	0.036425	0.00125952	0.0394411	0.0192691	0.0408207	0.0313892	0.0080678	0.0342975	0.0102939	0.0305671	0.00868774	0.0340832	0.0336588	0.0410835	0.0368327	0.00950071
1	620	0.0206126	0.0294149	0.0250289	0.00997894	0.0378764	0.00996312	0.0457526	0.0138842	0.0109576	0.0176057	0.0392454	0.0426832	0.00503827	0.0236272	0.00216577	0.00291164	0.0131786	0.0213313	0.0161281	0.0400882	0.016104	0.0217663	0.0272819	0.00408147	0.0314683	0.00908031	0.0170942	0.0186945	8.69404e-05	0.0228622	0.0352549	0.0402324	0.00974772	0.0229263	0.0201719	0.0171728	0.0301408	0.0326057	0.031004	0.0304372	0.0190748	0.0391537	0.0282133	0.0214699	0.0264015
1	621	0.0176589	0.0259385	0.0305784	0.0179568	0.0192328	0.0382257	0.0047008	0.0404244	0.00895562	0.0237953	0.0355211	0.00955712	0.0416958	0.00740336	0.0255457	0.030291	0.0363899	0.0335908	0.0340628	0.00852844	0.0107941	0.0388664	0.0113159	0.0162831	0.00201736	0.00330072	0.026148	0.0106052	0.0163268	0.0290345	0.00931169	0.00466432	0.00662669	0.0289259	0.0327929	0.0422711	0.0276844	0.00889624	0.0397725	0.0146636	0.0301094	0.0369435	0.0269254	0.0349688	0.000698223
1	622	0.0350518	0.00398069	0.0110433	0.0182282	0.02516	0.00637349	0.0118991	0.0242793	0.00502898	0.0399132	0.0251565	0.00501265	0.0084641	0.0201297	0.0396226	0.0193013	0.0243347	0.039171	0.0211119	0.0464484	0.0432987	0.00162568	0.0252636	0.0188138	0.0352803	0.0372384	0.00570906	0.0315172	0.0328313	0.0417551	0.0011695	0.00331773	0.0368169	0.0209413	0.0419824	0.00612127	0.00636078	0.0189968	0.00998737	0.0317893	0.0404851	0.00374174	0.00289014	0.0445652	0.0277904
1	623	0.0164465	0.0222115	0.00742794	0.0200794	0.0117004	0.0395374	0.016918	0.0305222	0.0219466	0.00801542	0.0393803	0.036303	0.0353762	0.0178028	0.00904732	0.0395695	0.034904	0.00964167	0.0282095	0.0347343	0.037741	0.0055399	0.032743	0.0265055	0.0301787	0.0106535	5.94955e-05	0.0077101	0.00743931	0.0279886	0.00152246	0.0172956	0.0129568	0.021882	0.0119022	0.0324482	0.0409483	0.0238295	0.00123889	0.0381277	0.0125828	0.0145497	0.0262774	0.0385697	0.0395358
1	624	0.0246902	0.00353352	0.0205991	0.028482	0.00903735	0.00565547	0.0398902	0.00414419	0.0405209	0.0411531	0.0205983	0.0218269	0.0192248	0.00141917	0.0318373	0.0178128	0.0173662	0.00243696	0.0154218	0.0184701	0.00510659	0.00724445	0.0316321	0.00908957	0.0131532	0.0363357	0.0340878	0.0345076	0.0413577	0.0370134	0.0451965	0.0432254	0.0426154	0.000408921	0.0213518	0.008415	0.0242576	0.0185223	0.00420818	0.041215	0.00813509	0.0437433	0.0146077	0.00721945	0.0432298
1	625	0.00909505	0.021359	0.00853557	0.0272849	0.0283229	0.0340499	0.00894712	0.0394465	0.0391052	0.00681747	0.0152556	0.0324584	0.0401616	0.0261686	0.0200502	0.0393833	0.0308356	0.0147046	0.011096	0.0399372	0.0278924	0.0275162	0.0399493	0.0283797	0.0190605	0.026895	0.0137592	0.00622019	0.0261227	0.00467191	0.00439081	0.0197558	0.0203866	0.030573	0.00979744	0.0150658	0.0264051	0.0141202	0.0209259	0.00985671	0.031531	0.00267624	0.0285226	0.0322334	0.0202777
1	626	0.0443032	0.0403697	0.00383541	0.0441696	0.0010009	0.00835084	0.0227823	0.00994103	0.00811693	0.00188987	0.0337396	0.00372658	0.0455308	0.0392899	0.0429561	0.0447516	0.00564605	0.00329614	0.00511919	0.00757456	0.0470812	0.0258303	0.00464099	0.0319188	0.0417689	0.0199296	0.0198869	0.00236613	0.0447365	0.0245606	0.00615826	0.0322989	0.0440699	0.00481577	0.0419742	0.0304497	0.0227496	0.00129102	0.0172242	0.0241966	0.0089043	0.046286	0.0168835	0.00736299	0.0162249
1	627	0.0262756	0.0156744	0.0356884	0.0201039	0.033284	0.0293921	0.0372045	0.0207125	0.0110749	0.0294731	0.00857732	0.00394063	0.0388858	0.0243873	0.020121	0.0146311	0.0262592	0.011714	0.0261658	0.0364683	0.0115266	0.0268052	0.0123278	0.0274319	0.038106	0.0185612	0.0135224	0.0123665	0.0348408	0.0366174	0.0110318	0.00417607	0.0157273	0.000439194	0.0314067	0.0125265	0.0389208	0.00710088	0.034367	0.000745993	0.0200075	0.0147982	0.0389129	0.0361858	0.0315137
1	628	0.0226558	0.0192575	0.0119277	0.026733	0.026886	0.00492701	0.0152007	9.39884e-06	0.00350349	0.0120718	0.0126725	0.0411424	0.0157257	0.030787	0.0259333	0.0294672	0.0310837	0.0370727	0.0146035	0.0423853	0.026406	0.00712581	0.0352391	0.0164701	0.0379535	0.00671968	0.0157098	0.0242641	0.0232968	0.0400249	0.0374884	0.0186485	0.0431701	0.0134592	0.0378807	0.0171276	0.0112429	0.021159	0.0211739	0.0244394	0.0149942	0.0369745	0.0101856	0.0310566	0.00374386
1	629	0.0296895	0.00539803	0.0387214	0.0301215	0.0310145	0.0381418	0.0380302	0.0296281	0.0116914	0.00195277	0.0052258	0.0376635	0.018898	0.0112701	0.0332711	0.0375063	0.026673	0.0342521	0.0351865	0.00117502	0.036348	0.0366651	0.0230926	0.0335068	0.0254989	0.0108517	0.0375373	0.0192922	0.0146786	0.00974462	0.0371404	0.018715	0.00885615	0.000194762	0.00781466	0.00707514	0.0343377	0.0322611	0.00704771	0.0134607	0.0215404	0.0288009	0.0116924	0.00475639	0.0235805
1	630	0.0449382	0.0093904	0.0200482	0.0020224	0.0103153	0.0407674	0.0270258	0.00186662	0.0283791	0.01211	0.0161046	0.021147	0.0122416	0.00941109	0.0072452	0.0291206	0.0158555	0.0427343	0.0235516	0.00890936	0.0369923	0.0327782	0.0050239	0.0341927	0.0400948	0.018185	0.0250882	0.00889786	0.0271519	0.0214728	0.0205288	0.034133	0.00889715	0.0335939	0.0314008	0.0420596	0.0125144	0.0063406	0.00243112	0.0423096	0.0102293	0.0391627	0.0190865	0.0411505	0.0231002
1	631	0.0314689	0.020856	0.0033065	0.0358789	0.0272346	0.0405219	0.0291468	0.0157567	0.0259905	0.0362674	0.0380008	0.0266231	0.0064127	0.0416715	0.0400174	0.00698052	0.0387164	0.0275208	0.0139103	0.014351	0.00176903	0.0307961	0.0192196	0.012776	0.00732641	0.00309892	0.0206093	0.0123701	0.0140219	0.00174878	0.0304553	0.0359552	0.00684696	0.0234495	0.0394536	0.0106328	0.0322955	0.0226698	0.023893	0.0311921	0.0375987	0.00325137	0.0150022	0.0121991	0.0307358
1	632	0.0150725	0.0258101	0.00704736	0.0213017	0.00924238	0.0249794	0.0355493	0.0223285	0.026959	0.0316289	0.0215783	0.00173133	0.0296984	0.0244387	0.0353825	0.0158404	0.0217098	0.0353382	0.0173922	0.0308038	0.0171529	0.0334461	0.0261985	0.0318907	0.0318083	0.0204318	0.0236561	0.032084	0.0219639	0.0302191	0.0241333	0.024333	0.0165872	0.0119522	0.00922818	0.0263856	0.0125976	0.0174174	0.0047604	0.0321259	0.00152327	0.0288034	0.0218069	0.0279098	0.0177517
1	633	0.0453655	0.00185814	0.0249237	0.0447667	0.00286908	0.00762737	0.00788637	0.042105	0.0165861	0.0143276	0.0405596	0.0319335	0.0392774	0.0314497	0.0238515	0.0084848	0.0121455	0.00476536	0.0339673	0.00187541	0.0286402	0.0381651	0.0288366	0.00309862	0.0412669	0.0243178	0.0250601	0.0330375	0.018477	0.0159069	0.013955	0.0352578	0.0388646	0.0302601	0.0238045	0.0452875	0.0205975	0.00240923	0.0143896	0.00665424	0.0276607	0.0235093	0.0226841	0.00117467	5.90047e-05
1	634	0.0222859	0.0380853	0.0363409	0.00435988	0.00105508	0.0244754	0.00474373	0.0150341	0.0359096	0.0322909	0.00615631	0.0118392	0.0188703	0.00485685	0.0294319	0.034373	0.0234017	0.0219506	0.00942946	0.00872883	0.0276996	0.0401487	0.0410016	0.0345318	0.0193056	0.0260871	0.0136179	0.00889495	0.0274224	0.00514423	0.0262599	0.0155119	0.0262929	0.039113	0.0350686	0.00622999	0.0174146	0.00979441	0.0165624	0.0138738	0.0328028	0.0257622	0.036746	0.0301907	0.0409041
1	635	0.034047	0.03198	0.0162597	0.0355253	0.00488823	0.0140236	0.036781	0.0141657	0.0262579	0.040119	0.0405929	0.0273357	0.010206	0.011914	0.00922359	0.0291214	0.0170047	0.0389842	0.0361676	0.0337681	0.0152891	0.0370135	0.0226831	0.0141337	0.0401704	0.0273981	0.0174698	0.0227008	0.0105546	0.0102693	0.0150836	0.00260587	0.0194695	0.00113068	0.00404967	0.0393241	0.0142576	0.0422839	0.000620637	0.0261016	0.0135876	0.0317013	0.0359623	0.022445	0.00532859
1	636	0.0243163	0.0227904	0.0342055	0.03749	0.0150917	0.0134951	0.0277304	0.0236229	0.0356282	0.0224844	0.0285347	0.00232341	0.0375121	0.0224281	0.0116393	0.0367184	0.0310028	0.016803	0.0338731	0.00464118	0.008134	0.0321492	0.0109715	0.0268578	0.0161733	0.0193973	0.0112023	0.0123013	0.0329504	0.0347134	0.0359427	0.0287259	0.0153309	0.0375567	0.00433002	0.0166845	0.0122588	0.0284412	0.0288708	0.000608762	0.00385311	0.0298958	0.0283098	0.00874276	0.0332666
1	637	0.0167134	0.0431704	0.0303826	0.0427441	0.0314795	0.0106953	0.0363051	0.0015666	0.0104991	0.0200676	0.0422877	0.0227689	0.00539098	0.0423812	0.0255854	0.026061	0.0183035	0.0202183	0.00351584	0.0164038	0.0391571	0.0289615	0.000840147	0.0398568	0.0293486	0.0414199	0.0123459	0.0175193	0.00336046	0.0339796	0.0199513	0.0156071	0.0249383	0.0351533	0.012436	0.00791797	0.0269456	0.0246616	0.0151553	0.0242506	0.0141871	0.0198603	0.0239396	0.00942347	0.012243
1	638	0.0240751	0.018348	0.0255163	0.0271199	0.0396479	0.0127496	0.0363451	0.0334201	0.0120312	0.0134686	0.0283452	0.0369499	0.00235465	0.021532	0.0226553	0.0288015	0.034492	0.000501921	0.0197888	0.0270192	0.00552052	0.00942829	0.00815205	0.0400227	0.0295571	0.0446227	0.00396204	2.18487e-05	0.0038687	0.013198	0.0152334	0.00938311	0.0189106	0.019569	0.023378	0.030494	0.0314041	0.0106865	0.0181375	0.0365544	0.0368182	0.0437308	0.0281686	0.0372498	0.0167657
1	639	0.0306345	0.0470769	0.000506372	0.00219071	0.0162646	0.0219853	0.0211224	0.00390305	0.0121353	0.0177792	0.00505798	0.0329989	0.0171572	0.00851678	0.0228392	0.0503613	0.0469096	0.00156857	0.0379554	0.00325373	0.049854	0.0176204	0.0146749	0.00880867	0.0183956	0.0224218	0.0271088	0.0298869	0.000302594	0.0318261	0.0449141	0.0181964	0.0444635	0.013869	0.0383257	0.00446142	0.0354788	0.0159412	0.00254729	0.0161423	0.0364147	0.0279579	0.0380407	0.00971733	0.0324126
1	640	0.0441977	0.00343869	0.020736	0.0216435	0.0362529	0.0123573	0.0225208	0.035178	0.0141778	0.00236426	0.0472599	0.0194088	0.0199641	0.00240662	0.00239099	0.0300595	0.00303018	0.0177559	0.0216666	0.0364676	0.01294	0.0374061	0.029743	0.0171596	0.0409735	0.00960166	0.0404903	0.0115244	0.0221742	0.0382906	0.00900718	0.0210908	0.030052	0.0200558	0.0139054	0.0191803	0.0217426	0.00386585	0.0224301	0.0240953	0.0200308	0.0107928	0.0289071	0.0415619	0.0397015
1	641	0.0398259	0.0282529	0.0341759	0.00759337	0.0396906	0.0373563	0.0301206	0.00624515	0.0218446	0.0115726	0.0169368	0.0368052	0.0125935	0.0376967	0.0318616	0.0294303	0.0057394	0.000492002	0.00692101	0.0265522	0.03172	0.00667612	0.0334103	0.0229932	0.0222041	0.0297629	0.0167463	0.022681	0.0347814	0.0276465	0.0153125	0.0289706	0.0344955	0.0040226	0.017808	0.0205592	0.0222108	0.00735817	0.025242	0.0149638	0.0302845	0.00453621	0.0290643	0.0335393	0.00130392
1	642	0.0168642	0.0425725	0.0377664	0.0332029	0.0029181	0.0293976	0.00975037	0.0409547	0.0383166	0.035798	0.0297641	0.0272743	0.0324687	0.0026791	0.0355629	0.019666	0.0137086	0.0230805	0.0104146	0.00417369	0.0227317	0.0260831	0.037029	0.0251421	0.0311805	0.0422203	0.00706147	0.00844565	0.0154743	0.0295492	0.00483275	0.0418502	0.0200716	0.00840405	4.00972e-06	0.0408649	0.0178868	0.00229943	0.00337597	0.0397289	0.00798246	0.00398195	0.0116629	0.0261938	0.0396091
[truncated: 99,358 more rows]
